# Supplementary material for: Hexaaqua­cobalt(II) bis­{[N-(4-meth­oxy-2-oxidobenzyl­idene)glycylglycinato]nickel(II)} hexa­hydrate
Source: Acta Crystallogr Sect E Struct Rep Online. 2009 Jul 18;65(Pt 8):m952. doi: 10.1107/S1600536809026750 (PMC2977345; doi:10.1107/S1600536809026750)
Supplement: Supplementary file 1 [file e-65-0m952-sup1.cif]

##############################################################################
###                                                                        ###
###        Electronic paper (Acta Crystallographica Section E)             ###
###                                                                        ###
##############################################################################
#                                                                            #
# This CIF contains the data in a paper accepted for publication in Acta     #
# Crystallographica Section E. It conforms to the requirements of Notes      #
# for Authors for Section E, and has been peer reviewed under the auspices   #
# of the IUCr Commission on Journals.                                        #
#                                                                            #
# Full details of the Crystallographic Information File format               #
# are given in the paper "The Crystallographic Information File (CIF):       #
# a New Standard Archive File for Crystallography" by S. R. Hall, F. H.      #
# Allen and I. D. Brown [Acta Cryst. (1991), A47, 655-685].                  #
#                                                                            #
# The current version of the core CIF dictionary is obtainable from          #
# ftp://ftp.iucr.org/pub/cif_core.dic. The current version number is 2.4.    #
#                                                                            #
# Software is freely available for graphical display of the structure(s) in  #
# this CIF.  For information consult the CIF home page http://www.iucr.org/  #
# cif/home.html                                                              #
#                                                                            #
# This file may be used for bona fide research purposes within the           #
# scientific community so long as proper attribution is given to the journal # 
# article from which it was obtained.                                        #
#                                                                            #
##############################################################################
                                             
data_I
_audit_creation_method     SHELXL-97
_chemical_name_systematic
;
Hexaaquacobalt(II)
bis{[<i>N</i>-(4-methoxy-2-oxidobenzylidene)glycylglycinato]nickel(II)}
hexahydrate
;
_chemical_name_common     ?
_chemical_formula_moiety     'Co H12 O6 2+, 2(C12 H11 N2 Ni O5 -), 6(H2 O)'
_chemical_formula_sum     'C24 H46 Co N4 Ni2 O22'
_chemical_formula_iupac     '[Co (H2 O)6] [Ni (C12 H11 N2 O5)]2, 6H2 O'
_chemical_formula_weight     919.00
_chemical_melting_point     ?
_symmetry_cell_setting     triclinic
_symmetry_space_group_name_H-M     'P -1'
_symmetry_space_group_name_Hall     '-P 1'
loop_
    _symmetry_equiv_pos_as_xyz
    'x, y, z'
    '-x, -y, -z'
_cell_length_a     7.9052(8)
_cell_length_b     10.7595(10)
_cell_length_c     11.5032(11)
_cell_angle_alpha     76.3250(10)
_cell_angle_beta     76.6540(10)
_cell_angle_gamma     80.3340(10)
_cell_volume     918.34(15)
_cell_formula_units_Z     1
_cell_measurement_reflns_used     6194
_cell_measurement_theta_min     2.41
_cell_measurement_theta_max     28.37
_cell_measurement_temperature     296(2)
_exptl_crystal_description     block
_exptl_crystal_colour     yellow
_exptl_crystal_size_max     0.30
_exptl_crystal_size_mid     0.30
_exptl_crystal_size_min     0.25
_exptl_crystal_density_diffrn     1.662
_exptl_crystal_density_meas     ?
_exptl_crystal_density_method     'not measured'
_exptl_crystal_F_000     477
_exptl_absorpt_coefficient_mu     1.552
_exptl_absorpt_correction_type     'multi-scan'
_exptl_absorpt_process_details     '(SADABS; Sheldrick, 2004)'
_exptl_absorpt_correction_T_min     0.633
_exptl_absorpt_correction_T_max     0.672
_exptl_special_details
;
;
_diffrn_ambient_temperature     296(2)
_diffrn_radiation_type     MoK\a
_diffrn_radiation_wavelength     0.71073
_diffrn_radiation_source     'sealed tube'
_diffrn_radiation_monochromator     'graphite'
_diffrn_measurement_device_type     'Bruker SMART APEX CCD'
_diffrn_measurement_method     '\f and \w'
_diffrn_detector_area_resol_mean     ?
_diffrn_reflns_number     7254
_diffrn_reflns_av_R_equivalents     0.0725
_diffrn_reflns_av_sigmaI/netI     0.0565
_diffrn_reflns_theta_min     1.86
_diffrn_reflns_theta_max     26.00
_diffrn_reflns_theta_full     26.00
_diffrn_measured_fraction_theta_max     0.991
_diffrn_measured_fraction_theta_full     0.991
_diffrn_reflns_limit_h_min     -9
_diffrn_reflns_limit_h_max     9
_diffrn_reflns_limit_k_min     -13
_diffrn_reflns_limit_k_max     13
_diffrn_reflns_limit_l_min     -14
_diffrn_reflns_limit_l_max     14
_diffrn_standards_number     0
_diffrn_standards_interval_count     .
_diffrn_standards_interval_time     .
_diffrn_standards_decay_%     ?
_refine_special_details
;
Refinement of <i>F</i>^2^ against ALL reflections. The weighted <i>R</i>-factor
<i>wR</i> and goodness of fit <i>S</i> are based on <i>F</i>^2^, conventional
<i>R</i>-factors <i>R</i> are based on <i>F</i>, with <i>F</i> set to zero for
negative <i>F</i>^2^. The threshold expression of <i>F</i>^2^ >
\s(<i>F</i>^2^) is used only for calculating <i>R</i>-factors(gt) <i>etc</i>.
and is not relevant to the choice of reflections for refinement.
<i>R</i>-factors based on <i>F</i>^2^ are statistically about twice as large
as those based on <i>F</i>, and <i>R</i>- factors based on ALL data will be
even larger.
;
_reflns_number_total     3572
_reflns_number_gt     3300
_reflns_threshold_expression     I>2\s(I)
_refine_ls_structure_factor_coef     Fsqd
_refine_ls_matrix_type     full
_refine_ls_R_factor_all     0.0374
_refine_ls_R_factor_gt     0.0352
_refine_ls_wR_factor_gt     0.0889
_refine_ls_wR_factor_ref     0.0909
_refine_ls_goodness_of_fit_ref     1.042
_refine_ls_restrained_S_all     1.042
_refine_ls_number_reflns     3572
_refine_ls_number_parameters     272
_refine_ls_number_restraints     18
_refine_ls_hydrogen_treatment     mixed
_refine_ls_weighting_scheme     calc
_refine_ls_weighting_details
         'calc w=1/[\s^2^(Fo^2^)+(0.0608P)^2^+0.0666P] where P=(Fo^2^+2Fc^2^)/3'
_atom_sites_solution_hydrogens     geom
_atom_sites_solution_primary     direct
_atom_sites_solution_secondary     difmap
_refine_ls_shift/su_max     0.002
_refine_ls_shift/su_mean     0.000
_refine_diff_density_max     0.670
_refine_diff_density_min     -0.880
_refine_ls_extinction_method     none
_refine_ls_extinction_coef     ?
loop_
    _atom_type_symbol
    _atom_type_description
    _atom_type_scat_dispersion_real
    _atom_type_scat_dispersion_imag
    _atom_type_scat_source
    'C' 'C' 0.0033 0.0016
                         'International Tables Vol C Tables 4.2.6.8 and 6.1.1.4'
    'H' 'H' 0.0000 0.0000
                         'International Tables Vol C Tables 4.2.6.8 and 6.1.1.4'
    'N' 'N' 0.0061 0.0033
                         'International Tables Vol C Tables 4.2.6.8 and 6.1.1.4'
    'O' 'O' 0.0106 0.0060
                         'International Tables Vol C Tables 4.2.6.8 and 6.1.1.4'
    'Co' 'Co' 0.3494 0.9721
                         'International Tables Vol C Tables 4.2.6.8 and 6.1.1.4'
    'Ni' 'Ni' 0.3393 1.1124
                         'International Tables Vol C Tables 4.2.6.8 and 6.1.1.4'
_computing_data_collection     'SMART (Bruker, 2002)'
_computing_cell_refinement     'SAINT-Plus (Bruker, 2003)'
_computing_data_reduction     'SAINT-Plus (Bruker, 2003)'
_computing_structure_solution     'SHELXTL (Sheldrick, 2008)'
_computing_structure_refinement     'SHELXTL (Sheldrick, 2008)'
_computing_molecular_graphics     'SHELXTL (Sheldrick, 2008)'
_computing_publication_material     'SHELXTL (Sheldrick, 2008)'
loop_
    _atom_site_type_symbol
    _atom_site_label
    _atom_site_fract_x
    _atom_site_fract_y
    _atom_site_fract_z
    _atom_site_U_iso_or_equiv
    _atom_site_adp_type
    _atom_site_calc_flag
    _atom_site_refinement_flags
    _atom_site_occupancy
    _atom_site_disorder_assembly
    _atom_site_disorder_group
    Ni Ni1 0.53859(3) 0.70463(2) 0.993860(18) 0.02321(10) Uani d . 1 . .
    Co Co1 0.5000 1.0000 0.5000 0.02262(11) Uani d S 1 . .
    C C1 0.7940(2) 0.51644(17) 0.89989(17) 0.0253(4) Uani d . 1 . .
    C C2 0.9034(2) 0.46971(18) 0.79967(18) 0.0292(4) Uani d . 1 . .
    H H2 0.9018 0.5164 0.7207 0.035 Uiso calc R 1 . .
    C C3 1.0127(2) 0.35529(19) 0.81779(19) 0.0302(4) Uani d . 1 . .
    C C4 1.0201(3) 0.28302(19) 0.9361(2) 0.0349(4) Uani d . 1 . .
    H H4 1.0962 0.2073 0.9477 0.042 Uiso calc R 1 . .
    C C5 0.9134(3) 0.32634(18) 1.03332(19) 0.0329(4) Uani d . 1 . .
    H H5 0.9168 0.2780 1.1115 0.039 Uiso calc R 1 . .
    C C6 0.7977(2) 0.44218(17) 1.01975(17) 0.0273(4) Uani d . 1 . .
    C C7 0.6938(2) 0.48078(18) 1.12730(18) 0.0295(4) Uani d . 1 . .
    H H7 0.7051 0.4269 1.2020 0.035 Uiso calc R 1 . .
    C C8 0.4866(2) 0.6148(2) 1.24644(17) 0.0337(4) Uani d . 1 . .
    H H8A 0.5669 0.6223 1.2960 0.040 Uiso calc R 1 . .
    H H8B 0.4162 0.5464 1.2908 0.040 Uiso calc R 1 . .
    C C9 0.3700(2) 0.74026(19) 1.22086(16) 0.0268(4) Uani d . 1 . .
    C C10 0.2913(2) 0.90964(18) 1.05217(17) 0.0290(4) Uani d . 1 . .
    H H10A 0.3237 0.9817 1.0760 0.035 Uiso calc R 1 . .
    H H10B 0.1664 0.9068 1.0811 0.035 Uiso calc R 1 . .
    C C11 0.3377(2) 0.92460(18) 0.91472(17) 0.0282(4) Uani d . 1 . .
    C C12 1.1187(3) 0.3666(2) 0.6024(2) 0.0459(5) Uani d . 1 . .
    H H12A 1.0029 0.3720 0.5875 0.069 Uiso calc R 1 . .
    H H12B 1.2000 0.3187 0.5483 0.069 Uiso calc R 1 . .
    H H12C 1.1511 0.4518 0.5884 0.069 Uiso calc R 1 . .
    N N1 0.58553(19) 0.58460(15) 1.12880(14) 0.0268(3) Uani d . 1 . .
    N N2 0.3876(2) 0.79006(16) 1.10386(14) 0.0273(3) Uani d . 1 . .
    O O1 0.69326(16) 0.62706(13) 0.87706(12) 0.028 Uani d . 1 . .
    O O2 0.45819(18) 0.84079(13) 0.87239(11) 0.0307(3) Uani d . 1 . .
    O O3 0.26077(19) 1.01400(14) 0.84986(12) 0.0393(3) Uani d . 1 . .
    O O4 0.27210(18) 0.78848(15) 1.30738(12) 0.0342(3) Uani d . 1 . .
    O O5 1.12210(19) 0.30305(15) 0.72600(14) 0.0408(3) Uani d . 1 . .
    O O6 0.4645(2) 0.83132(15) 0.62941(13) 0.0392(3) Uani d D 1 . .
    H H6A 0.387(3) 0.794(3) 0.618(2) 0.059 Uiso d D 1 . .
    H H6B 0.457(4) 0.831(3) 0.7041(17) 0.059 Uiso d D 1 . .
    O O7 0.46103(19) 1.10891(15) 0.63028(12) 0.0339(3) Uani d D 1 . .
    H H7A 0.386(3) 1.093(3) 0.6968(19) 0.051 Uiso d D 1 . .
    H H7B 0.551(2) 1.129(3) 0.645(2) 0.051 Uiso d D 1 . .
    O O8 0.23876(17) 1.02599(15) 0.49286(13) 0.0361(3) Uani d D 1 . .
    H H8C 0.162(3) 1.018(3) 0.5560(17) 0.054 Uiso d D 1 . .
    H H8D 0.208(3) 1.089(2) 0.4394(19) 0.054 Uiso d D 1 . .
    O O9 0.2328(2) 0.69532(17) 0.57292(15) 0.0458(4) Uani d D 1 . .
    H H9A 0.127(3) 0.722(3) 0.601(2) 0.069 Uiso d D 1 . .
    H H9B 0.251(4) 0.717(3) 0.4978(15) 0.069 Uiso d D 1 . .
    O O10 0.00613(19) 0.01756(16) 0.71029(14) 0.0415(4) Uani d D 1 . .
    H H10C -0.067(3) 0.081(2) 0.699(3) 0.062 Uiso d D 1 . .
    H H10D 0.073(3) 0.029(3) 0.752(3) 0.062 Uiso d D 1 . .
    O O11 0.1080(2) 0.20515(16) 0.31073(15) 0.0446(4) Uani d D 1 . .
    H H11B 0.178(3) 0.248(3) 0.254(2) 0.067 Uiso d D 1 . .
    H H11A 0.080(4) 0.150(2) 0.280(3) 0.067 Uiso d D 1 . .
loop_
    _atom_site_aniso_label
    _atom_site_aniso_U_11
    _atom_site_aniso_U_22
    _atom_site_aniso_U_33
    _atom_site_aniso_U_12
    _atom_site_aniso_U_13
    _atom_site_aniso_U_23
    Ni1 0.02687(14) 0.02163(15) 0.01832(14) 0.00209(10) -0.00428(10)
                                                                    -0.00239(10)
    Co1 0.02615(18) 0.0238(2) 0.01660(18) -0.00234(14) -0.00260(13) -0.00383(13)
    C1 0.0255(8) 0.0193(8) 0.0313(9) -0.0020(6) -0.0082(7) -0.0040(7)
    C2 0.0315(9) 0.0232(9) 0.0317(10) -0.0001(7) -0.0080(7) -0.0042(7)
    C3 0.0282(8) 0.0240(9) 0.0398(11) -0.0004(7) -0.0075(8) -0.0108(8)
    C4 0.0354(9) 0.0230(9) 0.0459(12) 0.0035(7) -0.0143(9) -0.0048(8)
    C5 0.0369(9) 0.0228(10) 0.0387(10) -0.0010(8) -0.0158(8) 0.0002(8)
    C6 0.0285(8) 0.0198(9) 0.0336(10) -0.0019(7) -0.0106(7) -0.0019(7)
    C7 0.0316(8) 0.0253(9) 0.0292(9) -0.0038(7) -0.0102(7) 0.0036(7)
    C8 0.0333(9) 0.0425(11) 0.0222(9) -0.0015(8) -0.0066(7) -0.0020(8)
    C9 0.0269(8) 0.0333(10) 0.0215(8) -0.0059(7) -0.0044(7) -0.0067(7)
    C10 0.0351(9) 0.0254(9) 0.0244(9) 0.0011(7) -0.0031(7) -0.0067(7)
    C11 0.0328(9) 0.0238(9) 0.0249(9) 0.0013(7) -0.0026(7) -0.0053(7)
    C12 0.0519(12) 0.0402(13) 0.0409(12) 0.0061(10) -0.0034(10) -0.0130(10)
    N1 0.0278(7) 0.0279(8) 0.0227(7) -0.0017(6) -0.0065(6) -0.0012(6)
    N2 0.0324(7) 0.0260(8) 0.0220(7) 0.0015(6) -0.0053(6) -0.0053(6)
    O1 0.031 0.023 0.024 0.006 -0.004 -0.001
    O2 0.0386(7) 0.0272(7) 0.0203(6) 0.0076(5) -0.0038(5) -0.0035(5)
    O3 0.0491(8) 0.0322(8) 0.0258(7) 0.0151(6) -0.0042(6) -0.0019(6)
    O4 0.0367(7) 0.0427(8) 0.0218(7) -0.0003(6) -0.0036(5) -0.0091(6)
    O5 0.0438(8) 0.0324(8) 0.0418(8) 0.0109(6) -0.0068(7) -0.0116(7)
    O6 0.0556(9) 0.0372(8) 0.0253(7) -0.0144(7) -0.0108(6) 0.0014(6)
    O7 0.0368(7) 0.0401(8) 0.0258(7) -0.0076(6) 0.0001(5) -0.0129(6)
    O8 0.0303(7) 0.0435(9) 0.0288(7) 0.0000(6) -0.0052(5) -0.0005(6)
    O9 0.0518(9) 0.0448(10) 0.0398(9) -0.0103(8) -0.0107(7) -0.0022(7)
    O10 0.0363(7) 0.0485(10) 0.0365(8) 0.0039(7) -0.0028(6) -0.0128(7)
    O11 0.0486(9) 0.0420(9) 0.0361(8) -0.0067(7) -0.0053(7) 0.0037(7)
_geom_special_details
;
All e.s.d.'s (except the e.s.d. in the dihedral angle between two l.s. planes)
are estimated using the full covariance matrix. The cell e.s.d.'s are taken
into account individually in the estimation of e.s.d.'s in distances, angles
and torsion angles; correlations between e.s.d.'s in cell parameters are only
used when they are defined by crystal symmetry. An approximate (isotropic)
treatment of cell e.s.d.'s is used for estimating e.s.d.'s involving l.s.
planes.
;
loop_
    _geom_bond_atom_site_label_1
    _geom_bond_atom_site_label_2
    _geom_bond_site_symmetry_2
    _geom_bond_distance
    _geom_bond_publ_flag
    Ni1 N2 . 1.8318(15) ?
    Ni1 N1 . 1.8364(15) ?
    Ni1 O1 . 1.8510(13) ?
    Ni1 O2 . 1.9058(13) ?
    Co1 O7 2_676 2.0518(13) ?
    Co1 O7 . 2.0518(13) ?
    Co1 O8 . 2.0551(13) ?
    Co1 O8 2_676 2.0551(13) ?
    Co1 O6 . 2.0711(14) ?
    Co1 O6 2_676 2.0711(14) ?
    C1 O1 . 1.323(2) ?
    C1 C2 . 1.413(3) ?
    C1 C6 . 1.425(3) ?
    C2 C3 . 1.382(3) ?
    C2 H2 . 0.9300 ?
    C3 O5 . 1.369(2) ?
    C3 C4 . 1.408(3) ?
    C4 C5 . 1.363(3) ?
    C4 H4 . 0.9300 ?
    C5 C6 . 1.416(3) ?
    C5 H5 . 0.9300 ?
    C6 C7 . 1.427(3) ?
    C7 N1 . 1.289(2) ?
    C7 H7 . 0.9300 ?
    C8 N1 . 1.477(2) ?
    C8 C9 . 1.509(3) ?
    C8 H8A . 0.9700 ?
    C8 H8B . 0.9700 ?
    C9 O4 . 1.270(2) ?
    C9 N2 . 1.310(2) ?
    C10 N2 . 1.451(2) ?
    C10 C11 . 1.514(3) ?
    C10 H10A . 0.9700 ?
    C10 H10B . 0.9700 ?
    C11 O3 . 1.235(2) ?
    C11 O2 . 1.289(2) ?
    C12 O5 . 1.429(3) ?
    C12 H12A . 0.9600 ?
    C12 H12B . 0.9600 ?
    C12 H12C . 0.9600 ?
    O6 H6A . 0.831(16) ?
    O6 H6B . 0.848(16) ?
    O7 H7A . 0.854(16) ?
    O7 H7B . 0.844(16) ?
    O8 H8C . 0.827(16) ?
    O8 H8D . 0.844(16) ?
    O9 H9A . 0.850(17) ?
    O9 H9B . 0.824(17) ?
    O10 H10C . 0.822(16) ?
    O10 H10D . 0.831(17) ?
    O11 H11B . 0.850(17) ?
    O11 H11A . 0.841(17) ?
loop_
    _geom_angle_atom_site_label_1
    _geom_angle_atom_site_label_2
    _geom_angle_atom_site_label_3
    _geom_angle_site_symmetry_1
    _geom_angle_site_symmetry_3
    _geom_angle
    _geom_angle_publ_flag
    N2 Ni1 N1 . . 85.19(7) ?
    N2 Ni1 O1 . . 176.83(6) ?
    N1 Ni1 O1 . . 97.51(6) ?
    N2 Ni1 O2 . . 85.41(6) ?
    N1 Ni1 O2 . . 170.42(6) ?
    O1 Ni1 O2 . . 91.94(5) ?
    O7 Co1 O7 2_676 . 180.0000(10)
                                 ?
    O7 Co1 O8 2_676 . 87.11(6) ?
    O7 Co1 O8 . . 92.89(6) ?
    O7 Co1 O8 2_676 2_676 92.89(6) ?
    O7 Co1 O8 . 2_676 87.11(6) ?
    O8 Co1 O8 . 2_676 180.0000(10)
                                 ?
    O7 Co1 O6 2_676 . 87.25(6) ?
    O7 Co1 O6 . . 92.75(6) ?
    O8 Co1 O6 . . 90.07(6) ?
    O8 Co1 O6 2_676 . 89.93(6) ?
    O7 Co1 O6 2_676 2_676 92.75(6) ?
    O7 Co1 O6 . 2_676 87.25(6) ?
    O8 Co1 O6 . 2_676 89.93(6) ?
    O8 Co1 O6 2_676 2_676 90.07(6) ?
    O6 Co1 O6 . 2_676 180.00(6) ?
    O1 C1 C2 . . 118.00(16) ?
    O1 C1 C6 . . 123.54(17) ?
    C2 C1 C6 . . 118.46(17) ?
    C3 C2 C1 . . 120.68(18) ?
    C3 C2 H2 . . 119.7 ?
    C1 C2 H2 . . 119.7 ?
    O5 C3 C2 . . 124.42(18) ?
    O5 C3 C4 . . 114.44(17) ?
    C2 C3 C4 . . 121.15(18) ?
    C5 C4 C3 . . 118.64(18) ?
    C5 C4 H4 . . 120.7 ?
    C3 C4 H4 . . 120.7 ?
    C4 C5 C6 . . 122.47(18) ?
    C4 C5 H5 . . 118.8 ?
    C6 C5 H5 . . 118.8 ?
    C5 C6 C1 . . 118.58(17) ?
    C5 C6 C7 . . 118.28(17) ?
    C1 C6 C7 . . 123.11(17) ?
    N1 C7 C6 . . 124.99(17) ?
    N1 C7 H7 . . 117.5 ?
    C6 C7 H7 . . 117.5 ?
    N1 C8 C9 . . 108.53(15) ?
    N1 C8 H8A . . 110.0 ?
    C9 C8 H8A . . 110.0 ?
    N1 C8 H8B . . 110.0 ?
    C9 C8 H8B . . 110.0 ?
    H8A C8 H8B . . 108.4 ?
    O4 C9 N2 . . 126.66(18) ?
    O4 C9 C8 . . 121.02(16) ?
    N2 C9 C8 . . 112.30(16) ?
    N2 C10 C11 . . 107.22(14) ?
    N2 C10 H10A . . 110.3 ?
    C11 C10 H10A . . 110.3 ?
    N2 C10 H10B . . 110.3 ?
    C11 C10 H10B . . 110.3 ?
    H10A C10 H10B . . 108.5 ?
    O3 C11 O2 . . 123.75(17) ?
    O3 C11 C10 . . 119.65(16) ?
    O2 C11 C10 . . 116.61(15) ?
    O5 C12 H12A . . 109.5 ?
    O5 C12 H12B . . 109.5 ?
    H12A C12 H12B . . 109.5 ?
    O5 C12 H12C . . 109.5 ?
    H12A C12 H12C . . 109.5 ?
    H12B C12 H12C . . 109.5 ?
    C7 N1 C8 . . 119.95(16) ?
    C7 N1 Ni1 . . 125.62(13) ?
    C8 N1 Ni1 . . 114.43(12) ?
    C9 N2 C10 . . 124.56(16) ?
    C9 N2 Ni1 . . 119.54(13) ?
    C10 N2 Ni1 . . 115.88(12) ?
    C1 O1 Ni1 . . 125.20(11) ?
    C11 O2 Ni1 . . 114.57(11) ?
    C3 O5 C12 . . 118.60(16) ?
    Co1 O6 H6A . . 111(2) ?
    Co1 O6 H6B . . 120(2) ?
    H6A O6 H6B . . 113(2) ?
    Co1 O7 H7A . . 121.4(18) ?
    Co1 O7 H7B . . 117.0(18) ?
    H7A O7 H7B . . 109(2) ?
    Co1 O8 H8C . . 121.2(18) ?
    Co1 O8 H8D . . 115.3(19) ?
    H8C O8 H8D . . 111(2) ?
    H9A O9 H9B . . 109(2) ?
    H10C O10 H10D . . 111(2) ?
    H11B O11 H11A . . 107(2) ?
loop_
    _geom_hbond_atom_site_label_D
    _geom_hbond_atom_site_label_H
    _geom_hbond_atom_site_label_A
    _geom_hbond_site_symmetry_A
    _geom_hbond_distance_DH
    _geom_hbond_distance_HA
    _geom_hbond_distance_DA
    _geom_hbond_angle_DHA
    O6 H6A O9 . 0.831(16) 1.973(17) 2.796(2) 171(3)
    O6 H6B O2 . 0.848(16) 1.964(16) 2.809(2) 175(3)
    O7 H7A O3 . 0.854(16) 1.890(17) 2.721(2) 164(3)
    O7 H7B O4 2_677 0.844(16) 2.007(17) 2.835(2) 167(3)
    O8 H8C O10 1_565 0.827(16) 1.914(17) 2.733(2) 170(3)
    O8 H8D O11 1_565 0.844(16) 1.927(17) 2.756(2) 167(3)
    O9 H9A O11 2_566 0.850(17) 2.030(17) 2.871(2) 170(3)
    O9 H9B O4 1_554 0.824(17) 2.121(18) 2.941(2) 173(3)
    O10 H10C O4 2_567 0.822(16) 1.963(17) 2.775(2) 169(3)
    O10 H10D O3 1_545 0.831(17) 2.025(17) 2.840(2) 167(3)
    O11 H11B O1 2_666 0.850(17) 1.976(17) 2.817(2) 170(3)
    O11 H11A O10 2_556 0.841(17) 1.999(18) 2.778(2) 154(3)
data_global
_journal_date_recd_electronic     2009-06-05
_journal_date_accepted     2009-07-08
_journal_name_full     'Acta Crystallographica, Section E'
_journal_year     2009
_journal_volume     65
_journal_issue      8
_journal_page_first     m952
_journal_page_last     m952
_journal_paper_category     QM
_journal_coeditor_code     PK2168
_publ_contact_author_name     'Dr. Wenlong Liu'
_publ_contact_author_address
; College of Chemistry and Chemical Engineering
  Yangzhou Universitry
  Yangzhou, 225002
  People's Republic of China
;
_publ_contact_author_email     liuwl@yzu.edu.cn
_publ_contact_author_fax     '86 514 8797 5244'
_publ_contact_author_phone     '86 514 8797 5290'
_publ_section_title
;
Hexaaquacobalt(II)
bis{[<i>N</i>-(4-methoxy-2-oxidobenzylidene)glycylglycinato]nickel(II)}
hexahydrate
;
loop_
    _publ_author_name
    _publ_author_footnote
    _publ_author_address
    'Jiang, Jiaxun' .
;
College of Chemistry and Chemical Engineering
Yangzhou Universitry
Yangzhou 225002
People's Republic of China
;
    'Lu, Yao' .
;
College of Chemistry and Chemical Engineering
Yangzhou Universitry
Yangzhou 225002
People's Republic of China
;
    'Yuan, Limin' .
;
College of Chemistry and Chemical Engineering
Yangzhou Universitry
Yangzhou 225002
People's Republic of China
;
    'Liu, Wenlong' .
;
College of Chemistry and Chemical Engineering
Yangzhou Universitry
Yangzhou 225002
People's Republic of China
;
