# Supplementary material for: Hexaaqua­cobalt(II) bis­{[N-(4-meth­oxy-2-oxidobenzyl­idene)glycylglycinato]nickel(II)} hexa­hydrate
Source: Acta Crystallogr Sect E Struct Rep Online. 2009 Jul 18;65(Pt 8):m952. doi: 10.1107/S1600536809026750 (PMC2977345; doi:10.1107/S1600536809026750)
Supplement: Supplementary file 2 [file e-65-0m952-Isup2.hkl]

# 
# h,k,l, Fc-squared, Fo-squared, sigma(Fo-squared) and status flag 
# 
data_I
_shelx_title ' pk2168 in P-1' 
_shelx_refln_list_code          4 
_shelx_F_calc_maximum      224.77 
_exptl_crystal_F_000       477.00 
_reflns_d_resolution_high  0.8107 
 
loop_ 
 _symmetry_equiv_pos_as_xyz 
 'x, y, z' 
 '-x, -y, -z' 
 
_cell_length_a     7.9052 
_cell_length_b    10.7595 
_cell_length_c    11.5032 
_cell_angle_alpha  76.325 
_cell_angle_beta   76.654 
_cell_angle_gamma  80.334 
 
_shelx_F_squared_multiplier     1.000 
 
loop_ 
 _refln_index_h 
 _refln_index_k 
 _refln_index_l 
 _refln_F_squared_calc 
 _refln_F_squared_meas 
 _refln_F_squared_sigma 
 _refln_observed_status 
   1   0   0     6644.23     6873.08     41.65 o 
   2   0   0     4117.14     3023.31    177.01 o 
   3   0   0     2623.22     2592.12     26.36 o 
   4   0   0     3700.85     3812.45     85.20 o 
   5   0   0     1254.55     1248.72     74.06 o 
   6   0   0       53.92       57.43      2.85 o 
   7   0   0        2.37        2.12      0.98 o 
   8   0   0       70.26       65.89      4.61 o 
   9   0   0       75.21       73.23      3.66 o 
  -9   1   0        0.12        0.00      1.22 o 
  -8   1   0       32.06       31.58      2.03 o 
  -7   1   0      175.02      164.29      6.70 o 
  -6   1   0      331.82      304.13      7.65 o 
  -5   1   0       31.61       29.33      1.47 o 
  -4   1   0      284.08      303.86      5.33 o 
  -3   1   0     1602.03     1608.95     48.64 o 
  -2   1   0     1803.30     1808.75     74.47 o 
  -1   1   0     2664.01     2534.68    164.58 o 
   0   1   0      143.57      164.91     23.23 o 
   1   1   0      718.90      647.33     44.24 o 
   2   1   0      162.60      156.90     10.49 o 
   3   1   0     1822.64     1902.14     95.56 o 
   4   1   0     2920.38     2946.24    176.60 o 
   5   1   0      649.65      671.34     27.19 o 
   6   1   0     1371.56     1380.09     47.07 o 
   7   1   0      597.79      599.50     23.68 o 
   8   1   0      523.10      512.42     18.41 o 
   9   1   0      228.09      226.00      5.89 o 
  -9   2   0      121.51      122.24      6.77 o 
  -8   2   0       14.75       14.32      1.64 o 
  -7   2   0      630.87      605.04     25.80 o 
  -6   2   0     1014.82      974.91     36.63 o 
  -5   2   0       57.74       57.27      1.89 o 
  -4   2   0      975.53      942.44     41.60 o 
  -3   2   0      159.26      175.21     10.22 o 
  -2   2   0        5.06       10.57      1.76 o 
  -1   2   0      105.85       96.44     10.92 o 
   0   2   0      352.28      417.80     55.74 o 
   1   2   0     2585.83     2863.66    134.03 o 
   2   2   0     8078.83     7407.60    687.19 o 
   3   2   0     1777.58     1771.88    117.68 o 
   4   2   0      168.10      209.96     13.42 o 
   5   2   0      118.32      104.36      6.03 o 
   6   2   0       71.21       75.82      3.47 o 
   7   2   0       12.12       12.28      1.27 o 
   8   2   0       33.32       28.84      2.42 o 
   9   2   0        7.14        6.69      1.83 o 
  -8   3   0      587.71      543.11     10.03 o 
  -7   3   0      375.98      347.41     13.01 o 
  -6   3   0      996.64      918.42     38.59 o 
  -5   3   0      413.35      367.63     19.12 o 
  -4   3   0     2266.02     2012.94    144.26 o 
  -3   3   0     1001.32      750.29     67.54 o 
  -2   3   0      234.67      193.24     17.90 o 
  -1   3   0      183.82      215.96      2.56 o 
   0   3   0     5554.62     6138.74    312.32 o 
   1   3   0       91.18      118.28      4.16 o 
   2   3   0     2707.06     2264.63     25.55 o 
   3   3   0       33.99       40.59      2.25 o 
   4   3   0     1608.66     1717.93     84.70 o 
   5   3   0       59.03       63.55      3.99 o 
   6   3   0       11.09       12.61      1.16 o 
   7   3   0      197.55      193.79      6.68 o 
   8   3   0        1.77        0.00      1.35 o 
   9   3   0       18.79       24.07      2.53 o 
  -8   4   0        1.47        1.21      1.51 o 
  -7   4   0       47.78       46.54      2.31 o 
  -6   4   0      450.99      397.62     16.65 o 
  -5   4   0      821.58      766.58     54.83 o 
  -4   4   0       91.53       86.41      6.61 o 
  -3   4   0      105.21       85.44      6.46 o 
  -2   4   0      563.18      569.92     23.82 o 
  -1   4   0      583.20      728.93     31.10 o 
   0   4   0     2575.25     2973.80    233.60 o 
   1   4   0      327.09      385.12     16.11 o 
   2   4   0      366.91      371.28     11.64 o 
   3   4   0     1280.27     1070.33     84.91 o 
   4   4   0     3060.30     2882.81     77.39 o 
   5   4   0     1250.37     1277.75     53.20 o 
   6   4   0      753.77      753.18      8.21 o 
   7   4   0      988.85      979.31     10.85 o 
   8   4   0      453.76      466.62     17.37 o 
   9   4   0      231.01      242.57      8.40 o 
  -8   5   0      127.01      120.32      4.56 o 
  -7   5   0        3.40        2.84      1.58 o 
  -6   5   0        4.04        2.23      1.27 o 
  -5   5   0      383.93      349.63     11.30 o 
  -4   5   0      180.98      159.96      9.53 o 
  -3   5   0      388.33      369.49     13.17 o 
  -2   5   0       73.84       66.40      2.74 o 
  -1   5   0       48.83       96.30      9.84 o 
   0   5   0       38.34       33.89      1.29 o 
   1   5   0      197.98      193.88      8.59 o 
   2   5   0      100.70      101.73      4.86 o 
   3   5   0       56.90       45.91      2.32 o 
   4   5   0      666.23      610.39     50.80 o 
   5   5   0      409.05      412.39      9.65 o 
   6   5   0       56.22       55.39      2.63 o 
   7   5   0       36.90       40.75      2.90 o 
   8   5   0      386.23      420.66      9.65 o 
   9   5   0      298.44      332.16      7.32 o 
  -7   6   0      380.90      355.82     10.09 o 
  -6   6   0      331.49      313.17      6.26 o 
  -5   6   0      922.08      886.23     33.95 o 
  -4   6   0     2800.29     2749.30    149.90 o 
  -3   6   0     2455.61     2452.89    205.13 o 
  -2   6   0     2104.51     2082.02    165.91 o 
  -1   6   0       73.67      106.18      9.24 o 
   0   6   0     1909.25     2024.80    129.70 o 
   1   6   0      262.32      297.51     25.66 o 
   2   6   0        8.96        7.28      0.87 o 
   3   6   0        1.13        1.11      0.62 o 
   4   6   0        1.63        2.26      1.43 o 
   5   6   0        2.20        2.51      1.08 o 
   6   6   0       89.64       90.13      3.26 o 
   7   6   0      120.84      120.39      4.03 o 
   8   6   0        0.42        1.01      1.59 o 
  -7   7   0        6.22        5.39      2.02 o 
  -6   7   0       16.17       17.04      2.14 o 
  -5   7   0        1.15        1.51      1.30 o 
  -4   7   0      607.27      626.61     36.05 o 
  -3   7   0     1855.68     1740.18    156.86 o 
  -2   7   0     2003.07     2050.53    205.01 o 
  -1   7   0     1500.12     1543.83    197.54 o 
   0   7   0     1445.76     1493.87    164.83 o 
   1   7   0     1730.47     1961.17    170.67 o 
   2   7   0     1841.19     1995.23     95.14 o 
   3   7   0     1293.95     1300.12     14.14 o 
   4   7   0     1237.12     1179.84     29.36 o 
   5   7   0        7.21        6.66      1.38 o 
   6   7   0       27.13       26.46      2.27 o 
   7   7   0       38.11       34.99      2.61 o 
   8   7   0       15.07       16.90      2.30 o 
  -6   8   0        0.40        0.00      1.55 o 
  -5   8   0       55.36       57.61      3.25 o 
  -4   8   0      108.89       90.64      8.36 o 
  -3   8   0      179.82      155.71     17.37 o 
  -2   8   0      177.85      191.38     20.25 o 
  -1   8   0      399.56      406.97     48.44 o 
   0   8   0       16.96       16.88      1.56 o 
   1   8   0      321.72      368.81     28.41 o 
   2   8   0      106.63      121.43      3.11 o 
   3   8   0       13.19       13.77      2.28 o 
   4   8   0       78.07       76.92      2.79 o 
   5   8   0      268.27      264.16      5.44 o 
   6   8   0      446.13      420.25      6.90 o 
   7   8   0       40.35       43.53      2.98 o 
   8   8   0       66.13       68.23      3.83 o 
  -5   9   0       69.68       57.84      5.52 o 
  -4   9   0      262.51      242.80     20.63 o 
  -3   9   0      679.90      611.83     71.92 o 
  -2   9   0        6.29        4.93      1.50 o 
  -1   9   0      294.35      293.20     23.57 o 
   0   9   0        0.64        1.97      1.28 o 
   1   9   0        4.76        5.08      1.38 o 
   2   9   0      145.05      158.93      5.84 o 
   3   9   0      733.50      768.01     12.37 o 
   4   9   0      152.19      157.45      6.26 o 
   5   9   0       14.57       14.83      2.69 o 
   6   9   0      227.06      226.37      7.97 o 
   7   9   0        2.02        2.05      1.71 o 
  -5  10   0      167.31      161.36     15.48 o 
  -4  10   0      258.74      252.95     20.37 o 
  -3  10   0      319.08      321.30     29.24 o 
  -2  10   0      160.27      170.85     13.67 o 
  -1  10   0      542.38      530.28     65.11 o 
   0  10   0     1396.17     1423.02    140.85 o 
   1  10   0      744.46      780.36     33.19 o 
   2  10   0      514.64      557.15     11.19 o 
   3  10   0      415.90      418.25      9.86 o 
   4  10   0      212.00      199.06      7.21 o 
   5  10   0      164.67      157.07      6.71 o 
   6  10   0       37.80       30.65      3.91 o 
  -3  11   0       86.23       81.53      6.32 o 
  -2  11   0        8.43        4.06      1.76 o 
  -1  11   0       40.17       39.14      2.77 o 
   0  11   0      224.03      223.59     18.57 o 
   1  11   0      307.70      318.46      9.07 o 
   2  11   0      157.20      172.70      7.09 o 
   3  11   0      184.14      182.94      7.21 o 
   4  11   0      562.18      546.46     12.14 o 
   5  11   0      357.52      360.07     10.28 o 
  -2  12   0       16.27       16.82      2.45 o 
  -1  12   0        9.40       12.01      2.81 o 
   0  12   0       81.16       75.22      5.42 o 
   1  12   0        7.93        7.66      2.88 o 
   2  12   0        8.62        8.31      3.15 o 
   3  12   0        8.88       10.13      3.22 o 
   4  12   0       57.21       46.09      4.93 o 
  -3 -12   1       12.35       11.64      3.41 o 
  -2 -12   1      200.19      200.27      8.08 o 
  -1 -12   1      288.65      306.89      9.71 o 
   0 -12   1      385.26      405.24     11.23 o 
   1 -12   1      335.53      356.73     10.62 o 
   2 -12   1      480.24      422.94     38.33 o 
  -5 -11   1       11.02        8.95      3.07 o 
  -4 -11   1       48.09       48.02      4.86 o 
  -3 -11   1      120.39      111.86      6.03 o 
  -2 -11   1      202.11      196.48      7.66 o 
  -1 -11   1       23.67       23.63      3.41 o 
   0 -11   1      101.86      110.38      6.14 o 
   1 -11   1      238.70      226.94     16.29 o 
   2 -11   1      422.64      399.02     35.46 o 
   3 -11   1      272.74      281.09     32.20 o 
  -6 -10   1       38.18       38.76      4.32 o 
  -5 -10   1       89.79       83.33      5.58 o 
  -4 -10   1      162.94      163.97      6.98 o 
  -3 -10   1        2.74        1.74      2.12 o 
  -2 -10   1      136.45      141.93      6.14 o 
  -1 -10   1        0.35        0.00      2.09 o 
   0 -10   1        1.41        1.85      1.42 o 
   1 -10   1       15.95       13.35      3.17 o 
   2 -10   1       67.03       64.78      5.75 o 
   3 -10   1       43.48       43.08      2.99 o 
   4 -10   1        6.37        4.82      1.91 o 
  -7  -9   1       74.39       81.49      3.90 o 
  -6  -9   1      535.31      530.72     12.10 o 
  -5  -9   1      620.19      588.98     12.14 o 
  -4  -9   1      933.91      884.00     14.11 o 
  -3  -9   1      595.39      577.14     11.11 o 
  -2  -9   1     1112.75     1153.76     15.21 o 
  -1  -9   1      377.82      430.54      9.48 o 
   0  -9   1      614.69      661.93     70.40 o 
   1  -9   1      131.91      135.72     20.73 o 
   2  -9   1      433.55      394.87     32.39 o 
   3  -9   1       25.42       22.75      2.15 o 
   4  -9   1        2.85        0.98      1.49 o 
   5  -9   1       41.69       37.74      4.23 o 
  -7  -8   1        0.57        0.40      1.50 o 
  -6  -8   1       33.41       33.64      2.64 o 
  -5  -8   1       47.87       40.20      6.85 o 
  -4  -8   1        0.09        0.77      1.12 o 
  -3  -8   1        0.44        1.33      1.67 o 
  -2  -8   1      293.82      304.46      7.51 o 
  -1  -8   1      115.49      128.16      9.35 o 
   0  -8   1      677.18      713.14     56.35 o 
   1  -8   1      654.44      671.33     72.92 o 
   2  -8   1     1240.59     1243.73    140.15 o 
   3  -8   1     1096.69      983.29     76.52 o 
   4  -8   1      152.79      164.40     17.11 o 
   5  -8   1      413.25      424.23     32.13 o 
   6  -8   1      424.09      420.04     19.97 o 
  -8  -7   1       27.22       27.56      2.78 o 
  -7  -7   1        6.48        5.55      1.79 o 
  -6  -7   1       19.00       17.35      1.95 o 
  -5  -7   1       92.48       95.45      3.47 o 
  -4  -7   1      310.90      308.67     15.89 o 
  -3  -7   1      654.26      649.63     10.39 o 
  -2  -7   1     1013.40     1109.70     29.00 o 
  -1  -7   1     2056.66     2174.15    103.68 o 
   0  -7   1      291.37      294.25     27.35 o 
   1  -7   1       84.17       91.01     12.19 o 
   2  -7   1      368.31      389.79     40.13 o 
   3  -7   1      330.58      312.78     30.97 o 
   4  -7   1       41.97       33.04      6.13 o 
   5  -7   1      342.59      302.86     16.94 o 
   6  -7   1      321.00      287.15     13.16 o 
   7  -7   1       66.42       59.66      3.59 o 
  -8  -6   1      396.86      415.90     18.42 o 
  -7  -6   1      124.22      131.03      4.34 o 
  -6  -6   1      236.90      248.18      5.20 o 
  -5  -6   1      133.09      133.32      9.73 o 
  -4  -6   1     2671.03     2566.44    155.40 o 
  -3  -6   1      470.09      471.10      8.14 o 
  -2  -6   1       69.97       71.46      2.18 o 
  -1  -6   1      390.09      425.19     18.13 o 
   0  -6   1      547.06      580.31     36.37 o 
   1  -6   1      413.90      488.37     26.86 o 
   2  -6   1       18.57       18.09      2.43 o 
   3  -6   1      365.64      355.42     25.51 o 
   4  -6   1        3.72        6.25      1.38 o 
   5  -6   1      362.37      329.70     12.04 o 
   6  -6   1       26.43       23.53      2.25 o 
   7  -6   1       11.50       10.84      1.98 o 
  -8  -5   1        6.23        4.49      1.87 o 
  -7  -5   1       23.81       27.81      2.39 o 
  -6  -5   1      132.40      132.95      5.61 o 
  -5  -5   1      302.22      301.84     11.53 o 
  -4  -5   1      210.30      189.73      5.42 o 
  -3  -5   1      169.37      151.39      7.62 o 
  -2  -5   1     2568.87     2607.46     48.24 o 
  -1  -5   1     4995.02     5641.45    265.95 o 
   0  -5   1     6263.34     6215.43    231.29 o 
   1  -5   1      379.71      369.35     16.10 o 
   2  -5   1     2188.11     2326.62     98.15 o 
   3  -5   1     1566.29     1612.43     54.36 o 
   4  -5   1     1932.14     1961.28     62.09 o 
   5  -5   1     1309.92     1254.18     82.92 o 
   6  -5   1       74.12       78.59      3.26 o 
   7  -5   1       23.29       26.76      2.39 o 
   8  -5   1        1.64        2.64      1.72 o 
  -9  -4   1        3.56        4.34      1.90 o 
  -8  -4   1       14.64       15.59      2.43 o 
  -7  -4   1      198.26      197.87      5.01 o 
  -6  -4   1        0.65        0.10      1.11 o 
  -5  -4   1        5.27        4.37      1.13 o 
  -4  -4   1        0.90        1.70      0.68 o 
  -3  -4   1      223.71      230.98     18.50 o 
  -2  -4   1       29.52       36.66      1.02 o 
  -1  -4   1      117.87      119.40      4.62 o 
   0  -4   1      616.73      685.84     44.91 o 
   1  -4   1      151.74      149.98      5.53 o 
   2  -4   1      378.40      468.96     17.74 o 
   3  -4   1        1.78        4.87      0.75 o 
   4  -4   1      625.90      585.79     27.34 o 
   5  -4   1     1144.01     1051.74     46.64 o 
   6  -4   1      786.81      723.57     27.34 o 
   7  -4   1      424.86      388.59     10.59 o 
   8  -4   1      202.60      192.13      5.38 o 
  -9  -3   1      159.01      167.12      7.97 o 
  -8  -3   1      631.75      643.23      9.12 o 
  -7  -3   1     1665.44     1622.75     68.22 o 
  -6  -3   1      563.69      564.70     20.90 o 
  -5  -3   1      359.23      373.95     16.95 o 
  -4  -3   1     1563.10     1659.78    169.17 o 
  -3  -3   1      806.61      872.82     57.85 o 
  -2  -3   1     2002.93     1736.53    200.76 o 
  -1  -3   1      234.30      261.76      6.14 o 
   0  -3   1      222.18      225.28     14.88 o 
   1  -3   1      299.43      263.49      9.33 o 
   2  -3   1     2040.27     2000.40     53.65 o 
   3  -3   1      777.14      878.66     61.49 o 
   4  -3   1      357.13      310.98     23.29 o 
   5  -3   1      864.90      799.41     48.97 o 
   6  -3   1      361.55      335.86     15.17 o 
   7  -3   1      306.37      297.20      8.78 o 
   8  -3   1       12.00       11.58      1.53 o 
  -9  -2   1       68.08       66.33      4.68 o 
  -8  -2   1      162.77      159.18      4.72 o 
  -7  -2   1      474.05      440.27     17.39 o 
  -6  -2   1      624.78      616.02     22.61 o 
  -5  -2   1     1145.10     1152.69     51.38 o 
  -4  -2   1     4063.93     3985.34    275.68 o 
  -3  -2   1     1138.02     1192.20     89.67 o 
  -2  -2   1     3867.25     3720.30    553.80 o 
  -1  -2   1     4323.17     3795.42    549.27 o 
   0  -2   1      250.23      296.11     18.31 o 
   1  -2   1     2320.71     2461.20     98.25 o 
   2  -2   1     1317.15     1300.01     77.75 o 
   3  -2   1       15.00       40.72      5.37 o 
   4  -2   1      191.81      164.94     12.80 o 
   5  -2   1       46.78       44.82      2.85 o 
   6  -2   1       11.61       10.93      1.16 o 
   7  -2   1      130.28      126.58      3.74 o 
   8  -2   1       58.78       64.73      2.80 o 
   9  -2   1        1.24        1.63      1.29 o 
  -9  -1   1       54.82       57.72      3.53 o 
  -8  -1   1       16.38       18.79      2.16 o 
  -7  -1   1      310.09      305.18      9.23 o 
  -6  -1   1      132.45      132.98      6.30 o 
  -5  -1   1     1628.14     1682.40     69.34 o 
  -4  -1   1        0.17        0.00      0.49 o 
  -3  -1   1      378.09      444.45     20.62 o 
  -2  -1   1       53.86       52.33      3.23 o 
  -1  -1   1      410.83      373.07     53.44 o 
   0  -1   1    13133.87    12971.17    602.52 o 
   1  -1   1     1522.74     1681.32     60.04 o 
   2  -1   1     6265.62     4715.33   1519.99 o 
   3  -1   1      643.28      575.05     49.50 o 
   4  -1   1     3651.30     3481.79    271.44 o 
   5  -1   1     1839.22     1705.01     92.28 o 
   6  -1   1     1036.78      944.52     41.51 o 
   7  -1   1     1050.82     1011.59     36.05 o 
   8  -1   1      664.03      629.03     23.97 o 
   9  -1   1      246.52      237.03      5.58 o 
  -9   0   1       40.82       40.81      3.02 o 
  -8   0   1      432.69      419.49      7.31 o 
  -7   0   1       23.83       22.18      1.62 o 
  -6   0   1       12.80       13.30      1.18 o 
  -5   0   1       58.30       61.61      1.88 o 
  -4   0   1       67.81       60.14      1.64 o 
  -3   0   1      174.56      198.99      7.49 o 
  -2   0   1      252.18      261.95      6.77 o 
  -1   0   1     1159.82     1165.21     27.72 o 
   0   0   1     5405.22     5722.43     39.49 o 
   1   0   1     1095.35     1107.11     98.44 o 
   2   0   1      137.27      147.36     16.31 o 
   3   0   1     1777.46     1780.05    119.91 o 
   4   0   1      681.95      699.06     38.86 o 
   5   0   1      321.74      341.84     18.16 o 
   6   0   1       56.29       57.88      2.01 o 
   7   0   1      402.39      393.30     17.87 o 
   8   0   1      390.33      375.24     11.72 o 
   9   0   1      199.09      202.32      6.28 o 
  -9   1   1       16.40       16.63      2.26 o 
  -8   1   1       23.33       19.97      1.74 o 
  -7   1   1      795.99      789.62     19.82 o 
  -6   1   1      601.26      591.20     11.35 o 
  -5   1   1     1415.23     1398.77     15.50 o 
  -4   1   1     3183.69     3203.21     24.39 o 
  -3   1   1     2673.95     2623.37      8.55 o 
  -2   1   1     2400.31     2302.46    152.38 o 
  -1   1   1     1169.69     1235.27     17.72 o 
   0   1   1     2672.79     2086.11    616.00 o 
   1   1   1     1878.71     1321.74    178.64 o 
   2   1   1       79.71       88.61      4.57 o 
   3   1   1     2924.80     2891.38    227.52 o 
   4   1   1      282.79      306.91     21.06 o 
   5   1   1       68.77       65.27      3.86 o 
   6   1   1       40.79       38.61      3.11 o 
   7   1   1        0.66        0.00      0.83 o 
   8   1   1       49.89       49.36      2.91 o 
   9   1   1      122.46      121.93      3.55 o 
  -8   2   1      130.98      134.89      3.62 o 
  -7   2   1       22.74       23.74      1.77 o 
  -6   2   1        2.44        3.06      0.94 o 
  -5   2   1       35.07       37.32      1.63 o 
  -4   2   1      153.37      153.65      2.67 o 
  -3   2   1     2993.18     2942.67     45.05 o 
  -2   2   1     2902.50     2990.54     11.42 o 
  -1   2   1       44.71       41.78      2.19 o 
   0   2   1     5186.30     6038.42    944.29 o 
   1   2   1    11629.03     9512.22    657.08 o 
   2   2   1    50522.43    26341.86   1380.67 o 
   3   2   1     2959.80     2360.35    287.47 o 
   4   2   1      708.65      588.93     26.68 o 
   5   2   1     1221.66     1054.63     57.23 o 
   6   2   1      841.84      762.97     15.33 o 
   7   2   1      327.46      321.93      5.76 o 
   8   2   1      163.02      162.97      4.95 o 
   9   2   1       34.26       33.33      2.72 o 
  -8   3   1        3.21        1.99      1.23 o 
  -7   3   1      141.34      129.24      3.25 o 
  -6   3   1        6.92        5.44      1.07 o 
  -5   3   1      674.83      631.03     11.33 o 
  -4   3   1       82.59       75.34      1.90 o 
  -3   3   1      139.81      113.01      4.02 o 
  -2   3   1      623.90      584.34     12.98 o 
  -1   3   1     5488.91     4788.76    108.67 o 
   0   3   1      186.22      197.41     20.73 o 
   1   3   1     3419.03     3703.88    261.57 o 
   2   3   1    12566.11    10385.77    912.48 o 
   3   3   1      131.04      130.40     10.14 o 
   4   3   1        6.34        4.39      0.64 o 
   5   3   1      198.56      186.30     10.01 o 
   6   3   1      368.14      368.75     13.69 o 
   7   3   1      368.89      373.60     14.70 o 
   8   3   1      463.89      468.43     21.71 o 
   9   3   1      354.84      360.08     18.17 o 
  -8   4   1      331.06      331.88      7.00 o 
  -7   4   1      440.72      419.98     16.39 o 
  -6   4   1      140.40      127.80      3.36 o 
  -5   4   1      796.90      756.25     40.58 o 
  -4   4   1     2241.07     2074.93    120.25 o 
  -3   4   1      788.80      723.93     48.87 o 
  -2   4   1      111.60       97.06     10.90 o 
  -1   4   1      793.02      920.05     77.40 o 
   0   4   1      466.24      509.88     48.11 o 
   1   4   1       20.55       20.17      1.59 o 
   2   4   1     1679.72     1634.19     51.28 o 
   3   4   1     2855.94     2517.03     77.98 o 
   4   4   1      997.66      908.20     65.67 o 
   5   4   1      283.06      259.96      3.41 o 
   6   4   1      104.60       96.17      2.45 o 
   7   4   1        2.81        1.10      1.23 o 
   8   4   1       43.78       47.63      3.91 o 
   9   4   1        0.97        0.96      1.56 o 
  -8   5   1        5.76        5.16      1.85 o 
  -7   5   1       45.96       40.25      2.88 o 
  -6   5   1      882.72      853.35      9.76 o 
  -5   5   1      519.69      509.30     17.30 o 
  -4   5   1      734.05      633.38     55.04 o 
  -3   5   1     2729.23     2329.73    275.13 o 
  -2   5   1     1111.06     1047.40     57.74 o 
  -1   5   1      476.56      375.83     30.17 o 
   0   5   1     1629.47     1751.30    223.88 o 
   1   5   1      341.08      296.15     31.03 o 
   2   5   1     2877.24     2948.34    162.20 o 
   3   5   1      419.91      359.32     11.79 o 
   4   5   1     1187.95     1084.78     58.45 o 
   5   5   1      584.46      541.41     27.47 o 
   6   5   1       70.42       67.07      2.13 o 
   7   5   1       57.00       59.10      2.86 o 
   8   5   1        0.05        0.00      1.27 o 
   9   5   1       45.13       46.52      3.30 o 
  -7   6   1        6.98       10.81      2.07 o 
  -6   6   1       25.48       22.50      2.18 o 
  -5   6   1      101.16       83.83      4.67 o 
  -4   6   1      916.61      877.27     43.89 o 
  -3   6   1       63.15       72.41      7.40 o 
  -2   6   1        8.28       12.09      1.29 o 
  -1   6   1       86.71       76.58      7.21 o 
   0   6   1      168.80      168.94     23.78 o 
   1   6   1      837.10      755.89     79.51 o 
   2   6   1      425.31      429.79     51.43 o 
   3   6   1     1052.52     1013.83     37.66 o 
   4   6   1      258.97      224.43      6.85 o 
   5   6   1     1414.39     1299.20     40.53 o 
   6   6   1      392.80      399.39      6.18 o 
   7   6   1      278.35      287.52      6.96 o 
   8   6   1      275.25      304.47     20.31 o 
   9   6   1      317.73      325.61     26.36 o 
  -7   7   1      461.10      455.82     16.14 o 
  -6   7   1      116.54      120.69      8.84 o 
  -5   7   1       15.02       16.84      2.08 o 
  -4   7   1       91.11       88.64      3.32 o 
  -3   7   1        2.27        1.20      1.20 o 
  -2   7   1        0.09        0.87      1.03 o 
  -1   7   1       49.77       47.80      4.59 o 
   0   7   1       17.85       17.68      1.93 o 
   1   7   1     1349.19     1592.24    129.42 o 
   2   7   1      493.78      503.27     38.93 o 
   3   7   1       18.35       15.92      2.58 o 
   4   7   1       42.30       30.12      2.00 o 
   5   7   1       13.03        7.78      3.70 o 
   6   7   1       48.45       44.28      2.59 o 
   7   7   1        3.73        4.02      1.55 o 
   8   7   1        5.84        4.54      1.76 o 
  -6   8   1      232.08      210.62      5.96 o 
  -5   8   1      279.88      274.23     11.34 o 
  -4   8   1      408.20      369.36     29.51 o 
  -3   8   1     2124.95     2027.52    186.63 o 
  -2   8   1     2453.48     2488.83    278.92 o 
  -1   8   1     2600.51     2749.25    329.08 o 
   0   8   1      947.05      991.61     98.83 o 
   1   8   1      309.48      316.18     26.08 o 
   2   8   1      539.47      600.92      7.70 o 
   3   8   1       59.53       60.07      2.43 o 
   4   8   1       35.33       36.16      2.19 o 
   5   8   1       21.17       19.10      1.74 o 
   6   8   1       41.40       43.51      2.71 o 
   7   8   1       18.62       17.08      2.17 o 
   8   8   1       35.43       40.40      5.27 o 
  -5   9   1       15.53       16.33      2.47 o 
  -4   9   1        6.85        6.48      1.92 o 
  -3   9   1       51.86       48.55      2.88 o 
  -2   9   1      101.41      108.61     11.74 o 
  -1   9   1      884.70      901.88    100.17 o 
   0   9   1      447.97      482.91     46.05 o 
   1   9   1     1210.28     1279.10     66.91 o 
   2   9   1      482.16      528.44      7.36 o 
   3   9   1      552.29      596.87     10.70 o 
   4   9   1     1114.33     1118.06     14.94 o 
   5   9   1      792.53      728.11     12.59 o 
   6   9   1      291.69      283.30      8.46 o 
   7   9   1       40.65       44.80      3.04 o 
  -5  10   1        3.96        3.49      1.94 o 
  -4  10   1       63.11       63.03      4.29 o 
  -3  10   1        0.50        0.00      1.39 o 
  -2  10   1        1.62        0.84      1.47 o 
  -1  10   1      451.12      440.82     53.27 o 
   0  10   1      295.72      306.74     31.73 o 
   1  10   1      207.25      219.73     11.66 o 
   2  10   1       13.95       15.22      1.78 o 
   3  10   1       50.95       49.31      4.17 o 
   4  10   1       12.56       12.59      2.77 o 
   5  10   1       57.16       53.06      4.44 o 
   6  10   1        4.01       10.20      2.69 o 
   7  10   1      178.81      184.49      7.81 o 
  -4  11   1       44.39       38.79      7.32 o 
  -3  11   1      207.29      186.86     24.62 o 
  -2  11   1      186.90      186.15     25.34 o 
  -1  11   1      237.98      221.74     25.19 o 
   0  11   1       16.76       16.75      2.15 o 
   1  11   1        3.79        4.33      1.61 o 
   2  11   1        1.12        0.61      2.31 o 
   3  11   1        5.14        5.84      2.39 o 
   4  11   1       95.48       93.88      5.42 o 
   5  11   1       26.76       26.74      3.68 o 
   6  11   1       16.37       19.15      3.34 o 
  -2  12   1      207.98      192.16     22.44 o 
  -1  12   1       87.19       97.57      4.10 o 
   0  12   1       64.63       71.61      4.27 o 
   1  12   1      677.68      716.27     13.96 o 
   2  12   1      504.32      541.45     12.25 o 
   3  12   1      322.64      335.07      9.75 o 
   4  12   1      250.49      254.78      8.95 o 
   1  13   1        0.42        0.00      2.54 o 
   2  13   1       41.73       42.71      4.70 o 
  -2 -12   2        3.39        1.86      2.54 o 
  -1 -12   2       13.60       13.05      3.30 o 
   0 -12   2       84.73       88.87      5.99 o 
   1 -12   2      131.34      128.85      6.98 o 
  -4 -11   2      417.20      388.44     11.00 o 
  -3 -11   2       87.41       88.72      5.84 o 
  -2 -11   2       41.11       48.66      4.78 o 
  -1 -11   2      187.98      189.80      7.70 o 
   0 -11   2       57.51       70.09      5.35 o 
   1 -11   2       34.18       36.53      4.32 o 
   2 -11   2        0.00        0.23      1.67 o 
   3 -11   2        8.99        8.38      2.18 o 
  -5 -10   2        1.71        1.67      2.20 o 
  -4 -10   2       79.19       81.89      5.46 o 
  -3 -10   2       27.28       31.63      3.79 o 
  -2 -10   2      988.33     1011.97     15.67 o 
  -1 -10   2      260.69      275.64      8.50 o 
   0 -10   2      216.23      229.89      7.74 o 
   1 -10   2      514.22      494.63     54.79 o 
   2 -10   2      902.63      844.69     99.83 o 
   3 -10   2      632.03      579.93     31.14 o 
   4 -10   2      621.55      560.69     67.33 o 
  -6  -9   2       23.37       21.77      3.34 o 
  -5  -9   2       50.57       47.60      4.21 o 
  -4  -9   2      139.19      132.94      6.18 o 
  -3  -9   2       26.40       25.56      3.03 o 
  -2  -9   2      383.16      402.21      9.44 o 
  -1  -9   2      325.18      347.06      8.69 o 
   0  -9   2       82.50       77.38      4.67 o 
   1  -9   2       42.40       38.17      5.63 o 
   2  -9   2      151.80      152.35     16.99 o 
   3  -9   2      337.40      330.29     29.41 o 
   4  -9   2      125.76      141.47     13.09 o 
   5  -9   2      232.87      247.07     23.84 o 
  -7  -8   2       91.59      107.09      4.38 o 
  -6  -8   2      101.25      104.57     10.43 o 
  -5  -8   2      531.55      485.32     10.89 o 
  -4  -8   2       26.98       31.10      3.34 o 
  -3  -8   2      105.14      110.30      4.72 o 
  -2  -8   2      213.36      228.26      6.79 o 
  -1  -8   2       68.09       68.05      4.29 o 
   0  -8   2      431.89      444.38     39.64 o 
   1  -8   2      183.01      182.56     18.64 o 
   2  -8   2       42.28       42.88      4.72 o 
   3  -8   2        8.86        6.36      1.47 o 
   4  -8   2      448.95      415.16     31.67 o 
   5  -8   2       78.86       84.66      3.76 o 
   6  -8   2       14.71       14.84      2.30 o 
  -7  -7   2       50.66       58.47      3.38 o 
  -6  -7   2      166.48      177.71      5.08 o 
  -5  -7   2      298.32      295.75     20.35 o 
  -4  -7   2     1334.49     1322.86     93.08 o 
  -3  -7   2      759.02      764.90     39.56 o 
  -2  -7   2     1781.82     1899.67     11.05 o 
  -1  -7   2     1134.72     1193.56     42.40 o 
   0  -7   2     1273.04     1360.30    140.21 o 
   1  -7   2      516.97      536.44     52.95 o 
   2  -7   2      282.36      314.37     31.41 o 
   3  -7   2      673.35      656.15     49.54 o 
   4  -7   2      191.22      162.63     14.47 o 
   5  -7   2       42.10       40.00      2.76 o 
   6  -7   2        8.97        3.57      1.61 o 
   7  -7   2        0.95        1.60      1.92 o 
  -8  -6   2        7.31       10.45      2.23 o 
  -7  -6   2        5.83        9.55      1.98 o 
  -6  -6   2       13.62       14.92      1.84 o 
  -5  -6   2        6.63        7.23      1.46 o 
  -4  -6   2       42.94       45.50      2.30 o 
  -3  -6   2      567.75      593.84     27.56 o 
  -2  -6   2      151.54      147.94      3.12 o 
  -1  -6   2      317.36      328.80      7.47 o 
   0  -6   2       58.10       53.82      4.27 o 
   1  -6   2      115.96      113.49      5.68 o 
   2  -6   2      314.26      335.82     28.73 o 
   3  -6   2     1745.84     1705.77    148.88 o 
   4  -6   2      892.98      876.52     52.82 o 
   5  -6   2      624.26      589.61     29.32 o 
   6  -6   2      142.86      156.76      4.59 o 
   7  -6   2      556.75      563.71     19.89 o 
  -8  -5   2      167.78      182.42      5.39 o 
  -7  -5   2       34.94       35.70      2.74 o 
  -6  -5   2      220.65      220.87      9.46 o 
  -5  -5   2      201.63      190.11      6.11 o 
  -4  -5   2       12.63       11.36      1.39 o 
  -3  -5   2        0.34        0.74      0.83 o 
  -2  -5   2      625.09      669.56      8.62 o 
  -1  -5   2       12.47       18.81      0.97 o 
   0  -5   2     2536.13     2753.11    162.59 o 
   1  -5   2     1793.49     1904.58     70.93 o 
   2  -5   2       82.89       72.51      1.80 o 
   3  -5   2       10.17       10.02      0.99 o 
   4  -5   2      520.25      546.45     17.51 o 
   5  -5   2      638.99      596.97     47.17 o 
   6  -5   2       11.84        7.78      1.62 o 
   7  -5   2      389.43      355.31     12.27 o 
   8  -5   2       28.15       23.82      3.57 o 
  -8  -4   2      153.10      161.11      5.02 o 
  -7  -4   2      772.58      781.96     20.01 o 
  -6  -4   2     1094.48     1090.75     60.37 o 
  -5  -4   2     1140.38     1044.52     13.35 o 
  -4  -4   2      748.44      728.83     47.49 o 
  -3  -4   2     2135.76     2251.60    144.85 o 
  -2  -4   2     6209.96     6089.54    570.79 o 
  -1  -4   2     4736.97     4956.09    270.60 o 
   0  -4   2     1439.91     1512.02     89.76 o 
   1  -4   2     1833.00     1989.93    103.82 o 
   2  -4   2     1550.97     1745.88     70.71 o 
   3  -4   2     1407.11     1646.44     37.61 o 
   4  -4   2       50.37       53.99      3.63 o 
   5  -4   2      133.90      113.87      8.82 o 
   6  -4   2      167.90      160.66      8.58 o 
   7  -4   2       48.02       44.32      2.23 o 
   8  -4   2       14.46       13.90      1.98 o 
  -8  -3   2        1.67        1.37      1.52 o 
  -7  -3   2        4.30        5.74      1.53 o 
  -6  -3   2      126.62      125.59      9.94 o 
  -5  -3   2      358.48      350.13      7.66 o 
  -4  -3   2      340.34      350.79     19.78 o 
  -3  -3   2     1179.84     1264.07     83.40 o 
  -2  -3   2        6.20        6.16      1.08 o 
  -1  -3   2     1091.12     1131.56     25.74 o 
   0  -3   2     9287.45     8611.47    247.93 o 
   1  -3   2     5563.48     6696.80    147.14 o 
   2  -3   2     3945.34     4067.70    204.59 o 
   3  -3   2     1748.40     1706.87     34.56 o 
   4  -3   2      736.39      686.24     30.11 o 
   5  -3   2     1538.94     1422.78     68.51 o 
   6  -3   2      760.85      739.52     29.85 o 
   7  -3   2     1173.80     1097.57     42.95 o 
   8  -3   2       31.18       27.09      1.98 o 
  -9  -2   2       15.91       18.58      2.50 o 
  -8  -2   2       26.18       22.49      2.29 o 
  -7  -2   2        1.96        2.15      1.36 o 
  -6  -2   2      100.39       84.99     10.11 o 
  -5  -2   2      204.05      206.48     14.51 o 
  -4  -2   2        1.44        2.96      0.67 o 
  -3  -2   2      288.55      281.97     21.19 o 
  -2  -2   2      142.77      125.34     15.74 o 
  -1  -2   2     1142.99     1259.94     35.98 o 
   0  -2   2       27.63       26.84      1.14 o 
   1  -2   2       37.89       45.11      1.59 o 
   2  -2   2      859.51      969.96     13.60 o 
   3  -2   2     1182.41     1235.49     46.08 o 
   4  -2   2       87.60       95.67      6.84 o 
   5  -2   2       15.04       12.16      1.23 o 
   6  -2   2      448.87      423.33     16.67 o 
   7  -2   2      777.88      727.95     21.77 o 
   8  -2   2      436.35      403.02      5.76 o 
   9  -2   2      157.25      159.18      4.15 o 
  -9  -1   2      287.70      280.28     13.52 o 
  -8  -1   2      351.74      353.01     30.27 o 
  -7  -1   2      505.19      482.26     34.99 o 
  -6  -1   2      789.39      799.37     37.59 o 
  -5  -1   2     3672.56     3729.91    167.00 o 
  -4  -1   2      927.67      912.20     37.78 o 
  -3  -1   2      276.61      252.84     12.29 o 
  -2  -1   2      427.34      426.86     25.02 o 
  -1  -1   2     3752.53     3898.58    718.72 o 
   0  -1   2      121.18      129.63      7.26 o 
   1  -1   2      496.24      504.72     31.04 o 
   2  -1   2      998.28     1101.90     41.73 o 
   3  -1   2      734.61      789.02     72.49 o 
   4  -1   2       98.78       93.29      7.50 o 
   5  -1   2      167.56      208.05      9.79 o 
   6  -1   2       79.01       74.96      3.77 o 
   7  -1   2       73.52       67.11      4.76 o 
   8  -1   2      149.72      152.38      3.69 o 
   9  -1   2       57.19       65.09      2.91 o 
  -9   0   2        4.64        6.26      1.96 o 
  -8   0   2      126.19      125.36      8.27 o 
  -7   0   2      110.24      115.01      3.97 o 
  -6   0   2       49.84       55.34      2.00 o 
  -5   0   2      256.70      245.41     10.49 o 
  -4   0   2      809.00      795.79     22.36 o 
  -3   0   2     1974.35     2005.66     50.65 o 
  -2   0   2      245.56      233.26      3.24 o 
  -1   0   2     4302.45     2932.61    869.28 o 
   0   0   2     3045.47     2795.52    448.50 o 
   1   0   2     7787.54     8200.63    628.01 o 
   2   0   2      151.55      175.84     13.12 o 
   3   0   2     3880.59     3742.23    578.50 o 
   4   0   2     4232.63     4166.54    294.96 o 
   5   0   2       30.29       30.29      2.21 o 
   6   0   2      105.82       97.15      4.26 o 
   7   0   2      294.13      275.49     11.17 o 
   8   0   2        0.04        0.00      1.05 o 
   9   0   2        2.84        3.02      1.35 o 
  -8   1   2      117.18      110.14      8.59 o 
  -7   1   2       99.16       95.73      2.85 o 
  -6   1   2      165.13      152.69      3.50 o 
  -5   1   2      646.42      644.97      6.71 o 
  -4   1   2     1033.75     1013.69      9.75 o 
  -3   1   2      623.55      672.77      8.92 o 
  -2   1   2     3237.09     2945.06    122.94 o 
  -1   1   2     2513.53     1321.80     35.33 o 
   0   1   2      488.36      476.01     34.99 o 
   1   1   2       75.57       86.04     15.40 o 
   2   1   2     7812.66     5784.86    868.17 o 
   3   1   2     1795.12     1715.19    123.28 o 
   4   1   2     1521.14     1460.17    113.41 o 
   5   1   2     1269.46     1237.15     81.65 o 
   6   1   2      556.69      546.30     26.52 o 
   7   1   2     1545.62     1497.44     57.83 o 
   8   1   2      509.21      498.97     15.70 o 
   9   1   2      454.97      451.68     12.77 o 
  -8   2   2      222.25      223.28      4.50 o 
  -7   2   2      437.61      448.34      8.19 o 
  -6   2   2      380.66      401.16      4.94 o 
  -5   2   2      787.71      766.37     11.18 o 
  -4   2   2       30.67       34.84      1.43 o 
  -3   2   2      385.02      373.61      8.04 o 
  -2   2   2      199.82      211.35      3.72 o 
  -1   2   2        0.87        1.42      0.28 o 
   0   2   2       16.60       22.23      1.04 o 
   1   2   2     1409.49     1413.60    158.04 o 
   2   2   2    20800.04    14148.53    898.80 o 
   3   2   2       66.39       54.01      1.25 o 
   4   2   2     1357.15     1258.83     64.10 o 
   5   2   2      311.20      316.03     22.93 o 
   6   2   2       62.36       66.87      3.22 o 
   7   2   2       15.64       16.85      1.41 o 
   8   2   2       31.99       33.22      1.99 o 
   9   2   2       54.81       52.28      2.56 o 
  -8   3   2       22.19       19.25      1.84 o 
  -7   3   2      299.73      292.06      5.38 o 
  -6   3   2      115.25      116.11      2.90 o 
  -5   3   2     1929.34     1859.07      9.67 o 
  -4   3   2     2228.67     2154.45     13.32 o 
  -3   3   2     2874.45     2817.67     47.83 o 
  -2   3   2     3464.42     3282.92     88.98 o 
  -1   3   2     2073.32     2032.75     50.73 o 
   0   3   2     1064.59     1190.63     70.36 o 
   1   3   2     2249.49     2377.82    345.30 o 
   2   3   2      285.19      274.76     13.86 o 
   3   3   2     1340.66     1102.28     57.81 o 
   4   3   2      120.20       91.76      6.34 o 
   5   3   2       96.55       97.43      2.64 o 
   6   3   2       59.00       51.90      4.12 o 
   7   3   2       90.50       83.41      3.13 o 
   8   3   2        7.57        6.88      2.11 o 
   9   3   2       13.43       17.82      2.20 o 
  -8   4   2      107.36      112.47      4.99 o 
  -7   4   2       35.79       36.20      2.69 o 
  -6   4   2      306.55      292.87     10.11 o 
  -5   4   2       89.17       87.38      2.39 o 
  -4   4   2       45.62       40.54      1.74 o 
  -3   4   2        0.01        0.84      0.57 o 
  -2   4   2       94.65       93.85      2.98 o 
  -1   4   2     3660.43     3949.00    200.90 o 
   0   4   2      222.71      220.37     12.18 o 
   1   4   2      167.15      163.65     17.12 o 
   2   4   2      345.79      315.63     27.23 o 
   3   4   2     4637.25     3058.34    436.56 o 
   4   4   2    12772.40     9526.35   1185.12 o 
   5   4   2      401.87      356.19     14.16 o 
   6   4   2       79.73       80.26      3.68 o 
   7   4   2      511.81      519.21      8.95 o 
   8   4   2      303.26      312.15     21.45 o 
   9   4   2      128.62      134.62      5.03 o 
  -7   5   2       43.11       39.99      2.97 o 
  -6   5   2        0.83        1.00      1.25 o 
  -5   5   2      223.99      199.01      4.55 o 
  -4   5   2      105.85       96.81      4.79 o 
  -3   5   2       63.68       50.33      3.80 o 
  -2   5   2      514.76      438.23     30.54 o 
  -1   5   2        2.97        6.90      0.89 o 
   0   5   2      763.90      865.50     84.60 o 
   1   5   2      389.09      398.31     42.63 o 
   2   5   2        3.72        2.49      0.48 o 
   3   5   2      326.65      339.81     68.32 o 
   4   5   2     2432.31     2219.13     73.09 o 
   5   5   2        2.48        3.49      0.86 o 
   6   5   2       46.53       45.35      2.73 o 
   7   5   2      155.40      156.14      4.01 o 
   8   5   2       97.16      117.09     20.60 o 
   9   5   2      192.15      191.57     14.39 o 
  -7   6   2      802.82      778.16     10.48 o 
  -6   6   2      364.72      347.00     11.40 o 
  -5   6   2      642.59      612.76      8.14 o 
  -4   6   2      311.91      313.20     14.19 o 
  -3   6   2     3262.28     3347.99    284.02 o 
  -2   6   2     2117.94     2224.51    183.96 o 
  -1   6   2     1312.47     1364.85    143.41 o 
   0   6   2      522.25      582.71     48.78 o 
   1   6   2     2817.65     2912.67    275.75 o 
   2   6   2       48.97       48.00      5.74 o 
   3   6   2       21.51       23.08      1.63 o 
   4   6   2        0.32        0.00      0.72 o 
   5   6   2       77.64       70.65      3.21 o 
   6   6   2      324.49      325.68     12.89 o 
   7   6   2        1.49        1.41      1.37 o 
   8   6   2        2.34        3.38      1.61 o 
   9   6   2       10.75       11.57      2.19 o 
  -7   7   2        3.04        3.66      1.85 o 
  -6   7   2        6.44        9.14      1.88 o 
  -5   7   2       84.60       79.26      7.32 o 
  -4   7   2      712.36      688.14     48.53 o 
  -3   7   2     1139.08     1116.19    100.17 o 
  -2   7   2      739.43      750.42     53.10 o 
  -1   7   2     2003.97     2077.50    223.28 o 
   0   7   2     2545.11     2775.43    303.10 o 
   1   7   2     1235.54     1317.58    120.14 o 
   2   7   2     1471.55     1418.39    278.14 o 
   3   7   2     1203.33     1138.27     74.46 o 
   4   7   2     1519.23     1368.81     55.98 o 
   5   7   2      900.77      840.65     35.24 o 
   6   7   2      362.11      353.72     11.87 o 
   7   7   2      220.33      228.47      9.94 o 
   8   7   2      113.21      116.95     11.83 o 
  -6   8   2       53.16       52.18      4.21 o 
  -5   8   2        1.70        4.02      1.61 o 
  -4   8   2       73.34       64.38      3.74 o 
  -3   8   2      176.00      173.95     16.78 o 
  -2   8   2      707.20      688.74     66.74 o 
  -1   8   2      204.98      216.64     28.71 o 
   0   8   2       34.59       32.48      4.68 o 
   1   8   2      152.11      201.98     18.85 o 
   2   8   2        0.85        1.27      1.02 o 
   3   8   2      491.41      518.68     27.08 o 
   4   8   2      162.92      156.67      4.59 o 
   5   8   2      375.20      348.71     12.08 o 
   6   8   2      154.62      130.17     36.66 o 
   7   8   2      231.55      247.14     20.01 o 
   8   8   2      163.39      188.68     12.99 o 
  -5   9   2      381.63      361.94     34.17 o 
  -4   9   2       99.14       95.63      7.93 o 
  -3   9   2       37.62       37.10      4.13 o 
  -2   9   2       57.42       48.56      4.67 o 
  -1   9   2       11.60       12.02      1.69 o 
   0   9   2      114.87      115.35     11.72 o 
   1   9   2       14.35       20.63      4.13 o 
   2   9   2       12.36        8.96      1.46 o 
   3   9   2       28.78       29.29      2.13 o 
   4   9   2      110.24       97.93      7.28 o 
   5   9   2       46.43       43.58      3.64 o 
   6   9   2       12.23       11.80      2.69 o 
   7   9   2        2.71        0.02      1.53 o 
  -5  10   2       81.81       67.42      7.13 o 
  -4  10   2       92.07       89.23      9.05 o 
  -3  10   2      309.85      301.18     30.97 o 
  -2  10   2       72.52       65.88     10.70 o 
  -1  10   2     1326.00     1314.17    160.96 o 
   0  10   2     1059.61     1135.33    123.46 o 
   1  10   2     1091.05     1182.97     94.52 o 
   2  10   2      376.07      384.14     18.85 o 
   3  10   2        1.96        1.67      1.29 o 
   4  10   2      239.57      242.83      7.43 o 
   5  10   2       57.59       58.64      4.25 o 
   6  10   2       17.40       15.59      3.00 o 
   7  10   2       23.92       21.92      3.34 o 
  -3  11   2        8.02        7.62      2.01 o 
  -2  11   2       24.06       22.73      4.25 o 
  -1  11   2        9.50       10.02      2.00 o 
   0  11   2       30.40       35.95      3.98 o 
   1  11   2      207.31      226.04      9.27 o 
   2  11   2      129.94      145.33      7.83 o 
   3  11   2      285.38      296.61      8.50 o 
   4  11   2      139.33      143.11      6.41 o 
   5  11   2      429.52      425.04     10.62 o 
   6  11   2      339.29      329.76      9.67 o 
  -2  12   2        4.26        4.37      2.01 o 
  -1  12   2        3.22        6.30      1.92 o 
   0  12   2        5.72        2.00      1.77 o 
   1  12   2      199.33      208.27     22.15 o 
   2  12   2      157.74      177.93      7.32 o 
   3  12   2       98.14      109.66      5.88 o 
   4  12   2       15.39       14.72      3.07 o 
   5  12   2       25.41       22.26      3.49 o 
   0  13   2      115.85      120.20      6.58 o 
   1  13   2      269.75      273.89      9.25 o 
   2  13   2        2.36        1.71      2.88 o 
   3  13   2        3.52        3.30      2.92 o 
  -4 -11   3      103.28      105.45      6.52 o 
  -3 -11   3      300.57      291.04      9.56 o 
  -2 -11   3       86.83       82.80      5.84 o 
  -1 -11   3        0.81        0.00      2.62 o 
   0 -11   3       24.20       25.94      3.94 o 
   1 -11   3       59.68       62.55      5.46 o 
   2 -11   3       71.07       70.89      5.46 o 
  -5 -10   3        8.25        6.33      2.88 o 
  -4 -10   3        1.77        0.72      2.16 o 
  -3 -10   3       32.33       30.61      3.87 o 
  -2 -10   3      106.78      109.47      5.88 o 
  -1 -10   3      264.37      272.60      8.69 o 
   0 -10   3       11.50       13.65      3.11 o 
   1 -10   3       14.35       19.61      3.41 o 
   2 -10   3      188.69      204.25      7.93 o 
   3 -10   3       84.25       68.55      8.46 o 
   4 -10   3       78.44       69.44     11.78 o 
  -6  -9   3      137.22      136.13      6.87 o 
  -5  -9   3      324.13      287.85      9.22 o 
  -4  -9   3      449.60      414.61     10.39 o 
  -3  -9   3      730.03      708.34     13.09 o 
  -2  -9   3      693.55      697.34     12.63 o 
  -1  -9   3      419.75      452.62     10.17 o 
   0  -9   3       25.63       28.90      3.53 o 
   1  -9   3      115.18      125.25      5.77 o 
   2  -9   3       53.14       57.89      8.17 o 
   3  -9   3      108.75      105.86     11.61 o 
   4  -9   3        0.43        0.15      1.59 o 
   5  -9   3        2.89        3.87      1.78 o 
  -6  -8   3        8.05        8.88      1.94 o 
  -5  -8   3       18.95       16.84      2.84 o 
  -4  -8   3       31.79       32.19      2.43 o 
  -3  -8   3        7.34        8.69      1.53 o 
  -2  -8   3        0.77        1.82      1.74 o 
  -1  -8   3      240.96      265.78      7.55 o 
   0  -8   3     1097.49     1265.65     15.63 o 
   1  -8   3       46.50       48.62      3.28 o 
   2  -8   3      140.57      142.28     13.60 o 
   3  -8   3      567.35      543.10     67.89 o 
   4  -8   3      729.60      662.65     62.77 o 
   5  -8   3      417.88      406.22     28.92 o 
   6  -8   3      328.71      307.52     23.74 o 
  -7  -7   3       18.46       17.55      2.37 o 
  -6  -7   3        2.10        2.32      1.99 o 
  -5  -7   3        6.24        7.19      1.58 o 
  -4  -7   3      163.17      163.06     16.42 o 
  -3  -7   3      151.36      158.17      3.85 o 
  -2  -7   3      803.78      829.00      7.79 o 
  -1  -7   3       46.01       45.36      3.09 o 
   0  -7   3      674.03      665.67     55.47 o 
   1  -7   3        7.98        9.12      1.32 o 
   2  -7   3       29.30       29.70      5.04 o 
   3  -7   3        0.25        0.28      1.10 o 
   4  -7   3        1.47        1.65      1.27 o 
   5  -7   3      187.36      177.72      8.78 o 
   6  -7   3        3.85        5.37      1.92 o 
   7  -7   3      230.88      224.77     15.85 o 
  -7  -6   3      485.82      496.93     29.32 o 
  -6  -6   3      156.50      157.74      7.55 o 
  -5  -6   3      671.21      653.29     43.56 o 
  -4  -6   3      469.56      456.46     29.47 o 
  -3  -6   3      927.19      946.45     59.74 o 
  -2  -6   3      199.70      204.43      3.87 o 
  -1  -6   3      671.40      730.25     31.63 o 
   0  -6   3      807.72      842.91     56.88 o 
   1  -6   3      178.68      172.42      9.21 o 
   2  -6   3     1064.58     1068.35     48.86 o 
   3  -6   3      100.84       97.92      5.73 o 
   4  -6   3       71.52       73.67      6.54 o 
   5  -6   3      137.07      130.03      4.23 o 
   6  -6   3      242.81      235.75      9.44 o 
   7  -6   3       39.91       48.57      3.21 o 
  -8  -5   3        0.55        1.86      1.79 o 
  -7  -5   3        6.97        9.08      1.81 o 
  -6  -5   3       22.67       19.37      2.05 o 
  -5  -5   3      281.83      269.45     23.19 o 
  -4  -5   3     1050.43     1046.11     92.38 o 
  -3  -5   3      398.94      392.00     23.63 o 
  -2  -5   3     3007.51     3174.75     36.62 o 
  -1  -5   3     5069.28     5355.60    142.22 o 
   0  -5   3     3447.34     3774.29    227.78 o 
   1  -5   3     4053.92     4245.35    219.35 o 
   2  -5   3     1607.31     1637.42     59.38 o 
   3  -5   3     2675.20     2848.05    158.50 o 
   4  -5   3     1212.32     1291.90     63.72 o 
   5  -5   3      339.17      341.46     16.55 o 
   6  -5   3      304.47      284.61     13.84 o 
   7  -5   3        2.78        1.73      1.64 o 
   8  -5   3        2.62        0.51      1.66 o 
  -8  -4   3        3.06        3.57      3.28 o 
  -7  -4   3        5.67        4.00      1.62 o 
  -6  -4   3       47.33       44.99      3.60 o 
  -5  -4   3        1.70        2.43      1.23 o 
  -4  -4   3       49.15       47.98      6.30 o 
  -3  -4   3      312.36      319.55     36.55 o 
  -2  -4   3     1017.23     1042.05     61.20 o 
  -1  -4   3       92.94       98.17      1.84 o 
   0  -4   3        4.81        4.46      0.59 o 
   1  -4   3     1143.08     1132.97     50.55 o 
   2  -4   3      242.93      239.14     10.95 o 
   3  -4   3      327.54      351.78     11.62 o 
   4  -4   3     1175.84     1219.29     37.21 o 
   5  -4   3      870.00      862.20     22.09 o 
   6  -4   3      300.94      295.07      9.24 o 
   7  -4   3      808.49      747.54      9.04 o 
   8  -4   3       56.49       55.80      3.27 o 
  -8  -3   3      335.19      330.18     19.65 o 
  -7  -3   3      268.95      277.22      9.54 o 
  -6  -3   3      272.78      252.73      7.36 o 
  -5  -3   3      521.87      482.73     55.09 o 
  -4  -3   3      801.89      793.86     75.35 o 
  -3  -3   3     1262.62     1179.76    138.63 o 
  -2  -3   3      262.61      265.22     27.12 o 
  -1  -3   3     1163.37     1288.00     17.43 o 
   0  -3   3      191.78      210.20     10.19 o 
   1  -3   3      423.80      529.88     23.02 o 
   2  -3   3     2763.48     3293.49     86.84 o 
   3  -3   3      316.59      318.13      6.43 o 
   4  -3   3        2.83        5.38      0.85 o 
   5  -3   3       90.44       83.57      2.27 o 
   6  -3   3      833.71      769.76     23.29 o 
   7  -3   3      126.01      117.98      3.18 o 
   8  -3   3       36.65       33.45      2.17 o 
  -8  -2   3       72.70       73.76      3.67 o 
  -7  -2   3      102.92      101.75      9.01 o 
  -6  -2   3       21.24       22.26      1.95 o 
  -5  -2   3     3351.22     3239.38    291.42 o 
  -4  -2   3     1776.50     1692.06    235.75 o 
  -3  -2   3     1082.71      972.38     67.19 o 
  -2  -2   3      133.74      112.11     18.57 o 
  -1  -2   3     3487.19     3400.54    115.36 o 
   0  -2   3    14407.42    14301.92   1139.79 o 
   1  -2   3     1317.04     1477.00     37.04 o 
   2  -2   3      375.66      383.89      5.39 o 
   3  -2   3     4829.14     4379.36    410.50 o 
   4  -2   3      793.85      795.67     28.06 o 
   5  -2   3      744.02      769.73     40.34 o 
   6  -2   3       46.60       42.25      1.91 o 
   7  -2   3        2.03        1.39      1.06 o 
   8  -2   3        2.41        3.00      1.25 o 
   9  -2   3       75.05       83.75      3.16 o 
  -8  -1   3      124.07      121.81      7.19 o 
  -7  -1   3       72.07       69.72      5.61 o 
  -6  -1   3      388.11      373.72     28.68 o 
  -5  -1   3      228.69      232.64      8.23 o 
  -4  -1   3      453.42      455.91     19.08 o 
  -3  -1   3       71.00       69.26      2.64 o 
  -2  -1   3       47.41       41.58      2.08 o 
  -1  -1   3       99.85       99.56     14.56 o 
   0  -1   3      547.38      561.96      4.14 o 
   1  -1   3      132.35      154.70      6.08 o 
   2  -1   3      699.33      764.43     13.97 o 
   3  -1   3     5747.81     5954.30    389.99 o 
   4  -1   3     2598.38     2611.35    191.44 o 
   5  -1   3      294.60      257.47     15.05 o 
   6  -1   3      712.09      681.30     19.86 o 
   7  -1   3     1093.61     1053.58     28.28 o 
   8  -1   3      896.63      884.74     16.88 o 
   9  -1   3      478.43      466.84      6.94 o 
  -8   0   3       31.38       32.20      3.11 o 
  -7   0   3      129.96      127.98      4.09 o 
  -6   0   3        0.59        0.00      1.09 o 
  -5   0   3      197.09      203.52      5.11 o 
  -4   0   3        0.25        0.56      0.60 o 
  -3   0   3     1663.43     1746.94     45.67 o 
  -2   0   3     2034.86     1970.25     55.43 o 
  -1   0   3      770.67      781.98     24.34 o 
   0   0   3      638.35      530.94     47.92 o 
   1   0   3      897.79     1024.03     87.91 o 
   2   0   3     2923.06     3044.26     47.84 o 
   3   0   3      128.86      128.04      7.89 o 
   4   0   3       66.37       72.45      6.54 o 
   5   0   3       46.89       43.83      2.85 o 
   6   0   3       66.27       67.39      2.13 o 
   7   0   3      131.61      130.23      5.01 o 
   8   0   3      381.37      362.53      5.32 o 
   9   0   3      245.08      240.09      4.80 o 
  -8   1   3      338.97      330.75     10.01 o 
  -7   1   3      621.31      624.09     24.77 o 
  -6   1   3      502.86      507.96     11.51 o 
  -5   1   3     1212.40     1221.62     26.85 o 
  -4   1   3     3168.41     3251.42     44.10 o 
  -3   1   3     9275.74    10191.17    559.38 o 
  -2   1   3       36.68       50.27      1.18 o 
  -1   1   3     3119.77     2918.43    157.34 o 
   0   1   3     2862.07     3130.63     91.24 o 
   1   1   3     1733.77     1741.50    356.45 o 
   2   1   3       59.94       72.41      3.82 o 
   3   1   3        7.53        7.77      0.61 o 
   4   1   3       88.03       82.39      4.63 o 
   5   1   3       28.06       30.32      1.93 o 
   6   1   3      219.91      214.27     11.42 o 
   7   1   3      178.38      185.17      7.93 o 
   8   1   3       16.11       16.92      2.46 o 
   9   1   3       66.21       70.55      2.94 o 
  -8   2   3        1.36        1.08      1.62 o 
  -7   2   3        0.17        0.00      1.03 o 
  -6   2   3      341.60      351.82      5.95 o 
  -5   2   3      459.80      502.23     12.42 o 
  -4   2   3      361.90      424.38     12.67 o 
  -3   2   3     1000.61      887.94     54.39 o 
  -2   2   3      469.47      417.98     78.50 o 
  -1   2   3     2714.33     2732.08     35.25 o 
   0   2   3     5799.61     5982.48     99.76 o 
   1   2   3     1767.06     1915.40    184.70 o 
   2   2   3     3023.36     2588.99     79.36 o 
   3   2   3     2887.63     2384.01    181.23 o 
   4   2   3     1626.65     1423.60     36.39 o 
   5   2   3     1229.56     1135.26     59.74 o 
   6   2   3      470.89      450.79     24.56 o 
   7   2   3       47.88       44.97      2.64 o 
   8   2   3       91.35       92.53      2.85 o 
   9   2   3       11.86       14.94      1.71 o 
  -8   3   3       35.28       37.00      2.46 o 
  -7   3   3      101.34      103.87      3.11 o 
  -6   3   3      341.64      363.50      4.91 o 
  -5   3   3       36.10       34.58      1.77 o 
  -4   3   3        2.51        5.51      1.07 o 
  -3   3   3      188.68      192.57      5.15 o 
  -2   3   3      974.09     1025.75     23.89 o 
  -1   3   3     1012.75     1019.57     38.30 o 
   0   3   3      145.34      165.47      7.34 o 
   1   3   3      623.39      747.15     56.70 o 
   2   3   3      518.39      490.25     24.29 o 
   3   3   3      181.31      164.38      9.29 o 
   4   3   3     2380.83     2107.33    108.20 o 
   5   3   3      183.92      165.23      2.70 o 
   6   3   3        5.35        5.80      1.21 o 
   7   3   3      218.75      220.73      7.83 o 
   8   3   3      369.12      371.88      8.00 o 
   9   3   3      158.22      173.20      4.08 o 
  -8   4   3      561.81      567.89      9.11 o 
  -7   4   3      982.35      965.81     11.51 o 
  -6   4   3      143.15      135.96      4.31 o 
  -5   4   3      910.50      909.96      7.08 o 
  -4   4   3     1469.27     1410.92     17.03 o 
  -3   4   3     1848.59     1864.45     42.21 o 
  -2   4   3       81.71       74.73      1.60 o 
  -1   4   3       28.18       31.08      2.22 o 
   0   4   3      906.56      951.47     52.67 o 
   1   4   3      134.97      161.73      9.64 o 
   2   4   3     1668.11     1672.03    141.93 o 
   3   4   3      397.07      331.56     30.90 o 
   4   4   3     5203.88     4627.19    204.84 o 
   5   4   3      407.75      357.55     19.96 o 
   6   4   3      501.92      464.41     15.96 o 
   7   4   3        9.13        8.29      1.17 o 
   8   4   3        5.10        3.27      1.10 o 
   9   4   3       14.01       18.19      2.23 o 
  -7   5   3      118.59      111.76      4.21 o 
  -6   5   3        0.61        0.05      1.30 o 
  -5   5   3       57.38       58.73      2.83 o 
  -4   5   3        9.11        8.47      1.04 o 
  -3   5   3     1848.78     1722.08     29.66 o 
  -2   5   3     2274.68     2287.71     84.25 o 
  -1   5   3     2191.96     2300.27    127.66 o 
   0   5   3     3753.25     3984.20    254.12 o 
   1   5   3     3960.28     4761.54    330.13 o 
   2   5   3      496.14      443.95     47.85 o 
   3   5   3      442.90      372.52     20.86 o 
   4   5   3     2325.28     2113.49     93.57 o 
   5   5   3      383.33      319.69     48.72 o 
   6   5   3      232.88      229.68     18.66 o 
   7   5   3       20.23       18.04      1.44 o 
   8   5   3        2.87        1.51      1.15 o 
   9   5   3        7.58       11.54      2.03 o 
  -7   6   3       97.61       98.94      4.29 o 
  -6   6   3      195.22      190.84      9.39 o 
  -5   6   3      401.33      386.62     19.40 o 
  -4   6   3      606.35      588.59     22.36 o 
  -3   6   3       63.08       67.54      3.03 o 
  -2   6   3      223.04      217.76     15.21 o 
  -1   6   3       31.65       28.85      1.66 o 
   0   6   3       89.44      114.84     13.54 o 
   1   6   3     1823.23     2053.88    112.66 o 
   2   6   3      525.44      515.74     55.71 o 
   3   6   3        4.15        3.85      0.69 o 
   4   6   3     2789.20     2608.50    151.91 o 
   5   6   3     2512.07     2197.00    236.74 o 
   6   6   3     2853.55     2781.22     90.72 o 
   7   6   3      284.52      308.57      9.05 o 
   8   6   3      190.02      209.57     19.88 o 
   9   6   3      241.57      273.46     13.83 o 
  -6   7   3       92.37       93.35      5.80 o 
  -5   7   3       32.74       33.27      4.48 o 
  -4   7   3        5.93        5.76      1.50 o 
  -3   7   3      510.04      495.89     43.07 o 
  -2   7   3      300.89      285.17     24.81 o 
  -1   7   3      211.81      202.22     20.03 o 
   0   7   3      200.99      233.21     28.09 o 
   1   7   3        6.04        7.56      1.15 o 
   2   7   3       65.84       56.30      7.53 o 
   3   7   3       25.16       21.61      1.32 o 
   4   7   3      199.79      191.51     11.74 o 
   5   7   3      294.13      290.88      4.85 o 
   6   7   3      859.64      827.30     33.18 o 
   7   7   3        0.67        0.00      1.69 o 
   8   7   3       24.41       31.29      5.92 o 
  -6   8   3      114.28      106.38      4.41 o 
  -5   8   3      801.77      782.93     61.96 o 
  -4   8   3      524.38      506.18     36.39 o 
  -3   8   3      620.47      604.19     59.53 o 
  -2   8   3      942.03      987.14    111.91 o 
  -1   8   3     1359.82     1458.56    158.24 o 
   0   8   3     2718.09     3034.66    377.56 o 
   1   8   3      785.97      910.68    108.16 o 
   2   8   3      306.93      396.41      7.55 o 
   3   8   3     1073.57     1120.02    148.48 o 
   4   8   3      153.69      156.98      5.89 o 
   5   8   3       29.51       31.40      1.81 o 
   6   8   3       35.30       16.64     12.10 o 
   7   8   3       53.84       54.17      4.55 o 
   8   8   3        0.38        0.00      4.08 o 
  -5   9   3      115.06      109.98      4.38 o 
  -4   9   3        4.66        4.02      1.72 o 
  -3   9   3       36.29       32.44      6.28 o 
  -2   9   3      509.69      490.09     54.73 o 
  -1   9   3      186.25      193.86     26.02 o 
   0   9   3      295.72      305.73     40.32 o 
   1   9   3      984.84     1123.28    113.58 o 
   2   9   3      517.52      616.21     10.09 o 
   3   9   3       64.75       50.46     26.11 o 
   4   9   3      810.17      828.40     39.58 o 
   5   9   3      330.11      318.88     15.55 o 
   6   9   3      369.30      364.70      8.95 o 
   7   9   3       95.93       93.89     21.49 o 
   8   9   3      204.82      222.91     16.48 o 
  -4  10   3        1.26        1.61      1.78 o 
  -3  10   3        0.39        0.33      1.54 o 
  -2  10   3      137.98      135.81     12.69 o 
  -1  10   3      540.45      540.67     55.81 o 
   0  10   3      658.91      682.81     63.08 o 
   1  10   3      244.08      264.35     30.76 o 
   2  10   3      181.95      177.44     10.56 o 
   3  10   3       26.87       14.29     12.00 o 
   4  10   3        0.01        0.36      1.34 o 
   5  10   3       29.49       25.83      3.22 o 
   6  10   3       10.67       12.67      2.66 o 
   7  10   3       23.53       27.35      3.64 o 
  -3  11   3      365.03      371.07     36.09 o 
  -2  11   3       58.47       57.91      6.18 o 
  -1  11   3        8.63        6.93      1.74 o 
   0  11   3       77.77       79.72      7.91 o 
   1  11   3       18.31       18.08      2.11 o 
   2  11   3        8.46        9.71      2.69 o 
   3  11   3       55.79       59.74      4.86 o 
   4  11   3        3.27        1.90      2.28 o 
   5  11   3        1.64        0.00      2.16 o 
   6  11   3       82.62       83.48      5.42 o 
  -2  12   3       97.49       98.84     10.53 o 
  -1  12   3      104.93      101.76     13.88 o 
   0  12   3      135.08      140.39      7.28 o 
   1  12   3      761.30      820.52     48.51 o 
   2  12   3      732.72      811.10     14.19 o 
   3  12   3      310.76      322.97      9.29 o 
   4  12   3      163.95      168.03      7.09 o 
   5  12   3       18.04       21.62      3.53 o 
   0  13   3        8.98        9.09      2.25 o 
   1  13   3        0.00        0.00      1.83 o 
   2  13   3       32.23       37.70      4.70 o 
   3  13   3       74.11       70.09      5.54 o 
  -2 -11   4      135.91      129.42      7.02 o 
  -1 -11   4      183.33      174.33      7.89 o 
   0 -11   4        2.12        2.66      2.69 o 
   1 -11   4       14.79       14.03      3.60 o 
   2 -11   4        0.56        1.29      2.96 o 
  -4 -10   4       62.24       51.09      5.01 o 
  -3 -10   4      156.80      140.87      6.75 o 
  -2 -10   4      283.83      266.50      8.76 o 
  -1 -10   4       74.92       78.21      5.31 o 
   0 -10   4      194.29      199.44      7.81 o 
   1 -10   4      637.80      644.28     13.28 o 
   2 -10   4      952.73     1019.45     16.69 o 
   3 -10   4      455.52      479.47     12.06 o 
  -5  -9   4        0.35        0.04      2.35 o 
  -4  -9   4        8.90        5.69      2.66 o 
  -3  -9   4       62.16       57.73      4.51 o 
  -2  -9   4      228.33      230.96      7.78 o 
  -1  -9   4      278.26      295.82      8.57 o 
   0  -9   4      158.07      157.03      6.49 o 
   1  -9   4        9.87        9.44      2.58 o 
   2  -9   4        1.28        2.73      2.28 o 
   3  -9   4       51.25       49.53      9.24 o 
   4  -9   4       55.33       53.80     10.41 o 
   5  -9   4       76.81       63.50      3.94 o 
  -6  -8   4      248.75      258.10     22.02 o 
  -5  -8   4      376.41      351.10     27.35 o 
  -4  -8   4      371.61      368.43     39.56 o 
  -3  -8   4       89.12       92.87      5.88 o 
  -2  -8   4       14.33       11.19      2.43 o 
  -1  -8   4      640.29      662.94     11.83 o 
   0  -8   4      236.84      248.78      7.40 o 
   1  -8   4      204.72      233.16      7.40 o 
   2  -8   4        9.10        8.06      1.59 o 
   3  -8   4      125.61      122.55     15.38 o 
   4  -8   4      207.35      185.36     23.69 o 
   5  -8   4      333.56      294.87     30.25 o 
   6  -8   4      122.95      117.99      7.45 o 
  -7  -7   4      122.61      130.10      5.37 o 
  -6  -7   4      379.03      358.36     10.13 o 
  -5  -7   4      606.48      607.40     52.00 o 
  -4  -7   4      300.32      296.41     28.73 o 
  -3  -7   4     1043.36     1034.36     67.71 o 
  -2  -7   4      822.69      825.06     38.92 o 
  -1  -7   4     1490.69     1481.55     25.91 o 
   0  -7   4     1942.23     2231.27     19.76 o 
   1  -7   4       28.61       32.18      3.13 o 
   2  -7   4      120.89      125.30     10.17 o 
   3  -7   4       63.69       71.98      8.84 o 
   4  -7   4       49.67       52.73      6.05 o 
   5  -7   4       56.88       46.28      3.55 o 
   6  -7   4        2.15        5.23      1.89 o 
  -7  -6   4      139.53      149.72      5.12 o 
  -6  -6   4      121.14      128.89      6.33 o 
  -5  -6   4       13.62       11.82      1.74 o 
  -4  -6   4       47.17       42.22      3.00 o 
  -3  -6   4        3.63        4.79      1.40 o 
  -2  -6   4       25.55       33.29      2.02 o 
  -1  -6   4      275.16      269.19     12.50 o 
   0  -6   4       85.02       86.07      5.42 o 
   1  -6   4       74.77       81.23      3.19 o 
   2  -6   4     1130.45     1194.25     55.33 o 
   3  -6   4      283.70      282.14     28.92 o 
   4  -6   4      175.92      171.94     17.68 o 
   5  -6   4      445.55      424.23     25.43 o 
   6  -6   4      754.08      704.50     56.44 o 
   7  -6   4      346.30      332.20     19.08 o 
  -7  -5   4      519.43      525.25     23.67 o 
  -6  -5   4      156.06      163.34     10.26 o 
  -5  -5   4       39.63       39.66      2.58 o 
  -4  -5   4       25.63       24.51      2.31 o 
  -3  -5   4       75.24       74.29      7.98 o 
  -2  -5   4      232.06      255.23     14.72 o 
  -1  -5   4      179.64      193.32      3.60 o 
   0  -5   4      607.02      614.91     35.35 o 
   1  -5   4       11.04       11.44      0.93 o 
   2  -5   4      684.52      693.55     25.01 o 
   3  -5   4      279.28      290.84     13.16 o 
   4  -5   4       16.00       14.86      1.26 o 
   5  -5   4        5.44        6.40      1.15 o 
   6  -5   4       55.37       57.76      5.97 o 
   7  -5   4      123.81      115.24      6.85 o 
   8  -5   4       13.32       14.95      2.36 o 
  -8  -4   4       84.59       87.15      4.18 o 
  -7  -4   4      123.70      127.36      4.53 o 
  -6  -4   4      240.97      230.67     16.88 o 
  -5  -4   4      559.42      545.19     39.81 o 
  -4  -4   4      907.39      838.96     88.60 o 
  -3  -4   4      824.63      728.44     74.30 o 
  -2  -4   4     1327.61     1279.37     81.40 o 
  -1  -4   4     3716.40     3904.12     26.99 o 
   0  -4   4     1887.37     1875.88     95.60 o 
   1  -4   4     2287.11     2477.99    145.27 o 
   2  -4   4     1925.18     2124.11     87.96 o 
   3  -4   4        0.68        2.81      1.09 o 
   4  -4   4        2.44        2.23      0.86 o 
   5  -4   4       19.29       18.92      1.40 o 
   6  -4   4        5.98        6.47      1.20 o 
   7  -4   4       81.01       74.70      4.75 o 
   8  -4   4       32.86       41.13      3.07 o 
  -8  -3   4       11.28       13.95      2.24 o 
  -7  -3   4       13.68       12.44      1.99 o 
  -6  -3   4       33.69       32.26      3.81 o 
  -5  -3   4      110.62      104.99     12.14 o 
  -4  -3   4       17.99       17.27      1.52 o 
  -3  -3   4      555.80      503.92     64.59 o 
  -2  -3   4     1282.88     1235.48    135.83 o 
  -1  -3   4     1187.05     1126.00     14.85 o 
   0  -3   4     7745.58     8546.51    223.16 o 
   1  -3   4     5216.41     5575.92     36.28 o 
   2  -3   4     5038.26     4959.67    436.93 o 
   3  -3   4     3689.00     4012.06     74.00 o 
   4  -3   4     4233.98     4366.18     73.20 o 
   5  -3   4     1247.13     1280.26     22.71 o 
   6  -3   4      991.65      975.22     44.70 o 
   7  -3   4      513.20      496.16     15.74 o 
   8  -3   4      212.69      202.23      4.34 o 
  -8  -2   4      111.58      114.82      8.42 o 
  -7  -2   4       30.14       30.04      4.70 o 
  -6  -2   4        3.44        3.27      1.35 o 
  -5  -2   4       24.05       21.64      1.86 o 
  -4  -2   4       14.00       11.35      1.36 o 
  -3  -2   4       13.05       13.82      2.35 o 
  -2  -2   4        1.27       10.47      7.19 o 
  -1  -2   4      299.82      392.24     34.24 o 
   0  -2   4     1008.92     1120.19     56.15 o 
   1  -2   4     1714.45     1965.21     71.26 o 
   2  -2   4       18.46       21.80      1.07 o 
   3  -2   4        7.80        5.83      0.69 o 
   4  -2   4       98.55       92.08      4.59 o 
   5  -2   4        1.86        4.64      1.43 o 
   6  -2   4      178.74      175.87      5.55 o 
   7  -2   4      533.55      523.08      6.05 o 
   8  -2   4      190.16      187.92      4.12 o 
   9  -2   4      217.48      216.23      4.72 o 
  -8  -1   4      285.45      286.64     16.37 o 
  -7  -1   4      598.94      593.46     36.03 o 
  -6  -1   4      514.59      515.00     31.48 o 
  -5  -1   4      720.26      708.59     74.06 o 
  -4  -1   4     1101.79     1094.37     94.05 o 
  -3  -1   4      537.77      474.27     17.28 o 
  -2  -1   4      954.80      963.95     51.22 o 
  -1  -1   4      199.18      192.27     17.35 o 
   0  -1   4       23.78       19.60      0.80 o 
   1  -1   4      276.84      297.15     11.13 o 
   2  -1   4      223.58      271.67      3.85 o 
   3  -1   4     1315.59     1492.61     41.01 o 
   4  -1   4     2351.96     2370.23    110.60 o 
   5  -1   4      280.86      267.90     15.33 o 
   6  -1   4       24.44       23.51      1.54 o 
   7  -1   4      192.76      197.73      5.87 o 
   8  -1   4      111.90      112.14      3.21 o 
   9  -1   4      163.49      171.60      5.37 o 
  -8   0   4      154.30      146.51      6.90 o 
  -7   0   4      196.38      197.32     11.09 o 
  -6   0   4        9.47        7.93      2.20 o 
  -5   0   4       23.31       23.17      3.36 o 
  -4   0   4      541.13      520.54     11.27 o 
  -3   0   4     3590.10     3754.06     75.25 o 
  -2   0   4     1705.76     1636.06     35.54 o 
  -1   0   4      510.18      622.58     24.61 o 
   0   0   4      617.75      484.05     40.05 o 
   1   0   4     1438.30     1451.11    134.19 o 
   2   0   4     2762.65     3087.27    158.82 o 
   3   0   4      656.45      632.85     11.92 o 
   4   0   4     1303.45     1295.32     73.48 o 
   5   0   4     1018.09     1008.02     51.93 o 
   6   0   4      491.94      478.30     18.08 o 
   7   0   4      178.61      180.04      3.53 o 
   8   0   4       52.22       50.21      2.34 o 
   9   0   4        0.83        0.29      1.23 o 
  -8   1   4        6.45        7.30      2.04 o 
  -7   1   4       82.78       91.49      6.45 o 
  -6   1   4      334.45      349.04      6.09 o 
  -5   1   4      543.18      532.35     11.31 o 
  -4   1   4       11.20        9.71      1.03 o 
  -3   1   4     2014.65     2118.69     18.81 o 
  -2   1   4     1580.66     1686.60     13.73 o 
  -1   1   4      659.08      659.58     13.12 o 
   0   1   4      123.47      140.20      1.50 o 
   1   1   4       19.34       27.02      4.32 o 
   2   1   4     1342.93     1313.97    139.50 o 
   3   1   4      119.07      105.52      2.87 o 
   4   1   4     2967.36     2855.44    134.45 o 
   5   1   4      583.63      575.62     27.86 o 
   6   1   4     1178.45     1179.08     51.58 o 
   7   1   4       79.18       76.83      2.58 o 
   8   1   4      464.73      460.50      5.92 o 
   9   1   4      375.26      382.26      7.67 o 
  -8   2   4      302.42      299.58      9.31 o 
  -7   2   4      135.77      148.47      4.57 o 
  -6   2   4      359.84      374.78      4.96 o 
  -5   2   4      123.80      121.15      2.72 o 
  -4   2   4      668.74      662.58     10.21 o 
  -3   2   4        2.37        3.92      0.68 o 
  -2   2   4       37.78       22.88     10.99 o 
  -1   2   4      575.11      633.39      6.14 o 
   0   2   4       41.99       60.28      5.50 o 
   1   2   4       50.15       53.78      1.51 o 
   2   2   4      468.88      496.79     31.16 o 
   3   2   4        4.53        5.66      0.81 o 
   4   2   4       62.77       84.26      3.70 o 
   5   2   4      393.81      352.76      5.65 o 
   6   2   4       55.52       53.85      2.36 o 
   7   2   4       25.07       23.86      1.63 o 
   8   2   4       26.25       25.07      1.79 o 
   9   2   4        8.11        9.20      1.52 o 
  -8   3   4       34.22       36.44      3.04 o 
  -7   3   4      203.76      219.48      5.42 o 
  -6   3   4      697.00      713.92      8.58 o 
  -5   3   4      835.58      768.54     72.56 o 
  -4   3   4     1842.34     1780.80     30.08 o 
  -3   3   4     6198.25     6035.22    380.48 o 
  -2   3   4     6428.72     6760.65    103.91 o 
  -1   3   4    10974.63    11940.67    849.42 o 
   0   3   4     5969.77     5956.82     28.12 o 
   1   3   4     3068.86     3093.51    286.86 o 
   2   3   4     5842.17     4229.06    415.80 o 
   3   3   4      468.10      415.74     19.20 o 
   4   3   4      140.60      117.63      5.88 o 
   5   3   4       53.71       53.26      1.70 o 
   6   3   4       29.02       31.98      1.62 o 
   7   3   4        0.39       10.73      6.83 o 
   8   3   4       10.28       11.14      1.42 o 
   9   3   4        0.47        0.61      1.20 o 
  -7   4   4       43.99       43.54      3.02 o 
  -6   4   4       16.75       17.65      1.56 o 
  -5   4   4       20.20       20.56      1.46 o 
  -4   4   4       88.12       91.90      2.33 o 
  -3   4   4      866.42      906.85     22.16 o 
  -2   4   4     1148.37     1246.76     16.83 o 
  -1   4   4       48.76       58.40      1.41 o 
   0   4   4     5772.92     6412.20    309.02 o 
   1   4   4     1884.25     2348.22    244.21 o 
   2   4   4     2298.58     2512.12    140.76 o 
   3   4   4     1430.98     1277.35     57.15 o 
   4   4   4     2955.16     2659.07     99.34 o 
   5   4   4     1136.94     1040.26     47.56 o 
   6   4   4      546.78      520.56     13.60 o 
   7   4   4      169.80      172.00      3.44 o 
   8   4   4      443.12      446.91     13.90 o 
   9   4   4        1.75        1.41      1.29 o 
  -7   5   4      132.62      138.77      5.84 o 
  -6   5   4       67.21       68.31      3.74 o 
  -5   5   4       12.36       10.13      1.64 o 
  -4   5   4     1599.73     1614.62     18.26 o 
  -3   5   4      310.29      303.91      7.88 o 
  -2   5   4       22.70       24.30      1.20 o 
  -1   5   4     1781.40     1796.18     70.42 o 
   0   5   4      431.15      498.60     28.97 o 
   1   5   4      225.88      249.05     13.78 o 
   2   5   4      145.70      136.87      8.68 o 
   3   5   4        3.16        7.28      3.92 o 
   4   5   4        1.54        1.26      0.61 o 
   5   5   4      108.07      100.63      4.77 o 
   6   5   4      694.54      686.84     25.31 o 
   7   5   4        1.95        3.02      1.08 o 
   8   5   4       89.82       93.89      6.34 o 
   9   5   4       90.89       98.13      7.60 o 
  -7   6   4      303.41      286.46     12.76 o 
  -6   6   4      953.31      898.56     31.58 o 
  -5   6   4      388.81      363.58     23.02 o 
  -4   6   4      113.85      103.08      3.47 o 
  -3   6   4      781.76      759.25     11.49 o 
  -2   6   4      673.16      666.89     53.03 o 
  -1   6   4      502.81      564.78     47.07 o 
   0   6   4       75.50       74.75      4.30 o 
   1   6   4      290.83      338.33     20.86 o 
   2   6   4      353.08      389.77     25.63 o 
   3   6   4       79.94       80.20      3.74 o 
   4   6   4       11.29       11.16      1.65 o 
   5   6   4       69.76       70.01      2.10 o 
   6   6   4     1264.09     1250.95     55.57 o 
   7   6   4       41.37       49.80      2.18 o 
   8   6   4        1.73        0.00      1.24 o 
   9   6   4        5.02        4.39      1.87 o 
  -6   7   4        0.41        0.00      1.48 o 
  -5   7   4       17.02       13.58      2.77 o 
  -4   7   4        5.97        5.02      1.46 o 
  -3   7   4        7.95        7.51      1.46 o 
  -2   7   4        8.13        9.27      1.59 o 
  -1   7   4      427.45      458.57     41.95 o 
   0   7   4     1896.68     2177.55    235.07 o 
   1   7   4     1374.30     1677.60    160.96 o 
   2   7   4     2409.11     2548.80    195.40 o 
   3   7   4      776.88      782.23     45.00 o 
   4   7   4     1331.11     1234.99     49.16 o 
   5   7   4      459.94      468.61     23.31 o 
   6   7   4     1401.17     1408.09     86.03 o 
   7   7   4      364.10      368.27     19.65 o 
   8   7   4      308.75      331.84     27.54 o 
   9   7   4       44.73       47.37      5.12 o 
  -6   8   4       16.77       14.00      3.00 o 
  -5   8   4      377.40      366.83     21.05 o 
  -4   8   4      173.73      153.30     14.83 o 
  -3   8   4      224.80      225.41     14.57 o 
  -2   8   4      501.32      498.14     46.82 o 
  -1   8   4      569.36      600.14     51.66 o 
   0   8   4       55.09       59.26      6.75 o 
   1   8   4       54.25       60.33      9.27 o 
   2   8   4      107.61      132.09     16.59 o 
   3   8   4       76.33       86.82      8.08 o 
   4   8   4      272.58      268.40     12.47 o 
   5   8   4      178.00      152.36     21.14 o 
   6   8   4      595.51      584.02     48.57 o 
   7   8   4      678.53      701.50     31.35 o 
   8   8   4      809.60      827.60     14.87 o 
  -5   9   4       75.04       70.18      3.79 o 
  -4   9   4      205.71      219.65     16.46 o 
  -3   9   4      235.22      230.39     18.74 o 
  -2   9   4       22.03       20.31      2.92 o 
  -1   9   4       48.61       50.56      6.85 o 
   0   9   4       21.33       20.04      2.50 o 
   1   9   4       14.94       17.07      2.98 o 
   2   9   4       25.91       30.46      3.07 o 
   3   9   4       76.59       84.62      6.16 o 
   4   9   4      114.11      101.72      7.30 o 
   5   9   4        2.55        1.75      0.90 o 
   6   9   4        0.52        0.02      1.36 o 
   7   9   4        4.29        5.23      2.58 o 
   8   9   4      213.69      196.52      8.00 o 
  -4  10   4      232.90      229.04     20.18 o 
  -3  10   4      758.73      786.81     87.62 o 
  -2  10   4      817.90      802.38     75.39 o 
  -1  10   4      167.72      192.73     24.48 o 
   0  10   4      877.00      982.42     87.62 o 
   1  10   4     1192.97     1343.50    134.73 o 
   2  10   4      651.55      763.27     11.72 o 
   3  10   4      101.75      128.14      8.53 o 
   4  10   4      145.68      135.19     19.89 o 
   5  10   4      161.53      163.44      7.13 o 
   6  10   4       19.76       18.97      3.00 o 
  -3  11   4      107.31      110.17     16.73 o 
  -2  11   4       11.52        8.51      2.02 o 
  -1  11   4        7.00        6.43      1.82 o 
   0  11   4      100.75      101.65      8.99 o 
   1  11   4      131.93      145.46     13.01 o 
   2  11   4       71.30       74.42      4.74 o 
   3  11   4       62.40       66.18      3.27 o 
   4  11   4      166.00      187.64      6.79 o 
   5  11   4        2.00        0.68      2.05 o 
  -2  12   4        2.75        1.29      2.00 o 
  -1  12   4        1.80        1.34      1.76 o 
   0  12   4       70.78       68.46      8.72 o 
   1  12   4      272.59      306.12     21.79 o 
   2  12   4      154.07      172.64     15.74 o 
   3  12   4      217.49      237.00      9.33 o 
   4  12   4       45.86       49.38      4.44 o 
   0  13   4      103.62      114.92     12.48 o 
   1  13   4       71.72       80.03      4.09 o 
   2  13   4      165.97      165.31      9.60 o 
   3  13   4        0.51        3.30      2.81 o 
  -3 -10   5       10.73       10.66      3.07 o 
  -2 -10   5        0.96        1.29      2.31 o 
  -1 -10   5      117.05      120.24      6.52 o 
   0 -10   5       93.05      100.40      6.14 o 
   1 -10   5      330.58      351.00     10.17 o 
   2 -10   5       88.68      107.76      6.56 o 
   3 -10   5       19.49       24.84      4.06 o 
  -4  -9   5      104.44       88.23      5.77 o 
  -3  -9   5       97.12       96.30      5.77 o 
  -2  -9   5      753.65      719.76     13.65 o 
  -1  -9   5      932.47      923.94     15.10 o 
   0  -9   5      359.67      357.72      9.71 o 
   1  -9   5      351.89      369.89      9.79 o 
   2  -9   5       55.66       62.09      5.12 o 
   3  -9   5      172.79      168.14      7.21 o 
   4  -9   5       15.58       10.14      2.13 o 
  -5  -8   5        2.04        3.27      1.72 o 
  -4  -8   5       91.06       82.92      7.62 o 
  -3  -8   5       40.30       39.47      2.66 o 
  -2  -8   5      406.90      388.18      9.63 o 
  -1  -8   5      670.41      673.22     12.21 o 
   0  -8   5      493.88      524.04     10.85 o 
   1  -8   5       44.43       48.51      4.36 o 
   2  -8   5      641.08      699.70     12.63 o 
   3  -8   5      923.85      909.50     98.47 o 
   4  -8   5     1088.91     1073.33     85.89 o 
   5  -8   5      198.04      198.01     21.37 o 
  -6  -7   5       27.70       27.14      2.66 o 
  -5  -7   5        2.38        3.25      1.72 o 
  -4  -7   5        1.89        0.76      1.46 o 
  -3  -7   5        5.40        4.89      1.56 o 
  -2  -7   5       53.23       53.84      2.66 o 
  -1  -7   5       22.49       23.71      2.56 o 
   0  -7   5      435.17      485.09      9.75 o 
   1  -7   5      478.92      539.10     10.20 o 
   2  -7   5      547.86      545.42     55.21 o 
   3  -7   5        1.18        1.23      1.78 o 
   4  -7   5       11.85       15.64      2.03 o 
   5  -7   5       21.01       18.79      2.19 o 
   6  -7   5       42.61       36.71      4.89 o 
  -6  -6   5      704.11      738.85     56.91 o 
  -5  -6   5      578.43      560.60     46.35 o 
  -4  -6   5      805.82      780.81     74.06 o 
  -3  -6   5      726.84      691.04     50.37 o 
  -2  -6   5      655.27      642.98     16.35 o 
  -1  -6   5      281.26      295.73      4.87 o 
   0  -6   5      301.66      316.63     20.96 o 
   1  -6   5      330.33      338.13     18.29 o 
   2  -6   5       82.44       91.69      6.23 o 
   3  -6   5      192.83      197.92     12.33 o 
   4  -6   5        1.63        1.85      1.21 o 
   5  -6   5      221.91      211.64     11.08 o 
   6  -6   5      147.35      136.59     10.85 o 
   7  -6   5      103.44      101.56     14.62 o 
  -7  -5   5       40.33       38.92      4.32 o 
  -6  -5   5      100.69      102.92      9.01 o 
  -5  -5   5      188.18      191.36     23.16 o 
  -4  -5   5      584.90      542.77     66.62 o 
  -3  -5   5      282.00      267.72     20.86 o 
  -2  -5   5      355.02      351.95     17.28 o 
  -1  -5   5     1076.27     1079.85      8.68 o 
   0  -5   5     2504.04     2564.65    173.61 o 
   1  -5   5      488.35      491.22     23.61 o 
   2  -5   5     3006.09     3119.70    154.24 o 
   3  -5   5      202.61      218.14     11.04 o 
   4  -5   5      166.89      182.45      9.33 o 
   5  -5   5       82.53       91.79      3.64 o 
   6  -5   5      192.17      195.16     12.92 o 
   7  -5   5      157.28      143.32     14.03 o 
  -7  -4   5      210.39      198.07      7.85 o 
  -6  -4   5       63.43       62.10      6.79 o 
  -5  -4   5      368.12      374.39     42.48 o 
  -4  -4   5      289.46      269.15     26.84 o 
  -3  -4   5     1219.09     1061.99    102.01 o 
  -2  -4   5       39.96       32.11      1.94 o 
  -1  -4   5      345.01      336.10      4.68 o 
   0  -4   5       46.86       70.98      2.91 o 
   1  -4   5      872.41      965.02     37.82 o 
   2  -4   5        0.58        0.47      0.66 o 
   3  -4   5      997.46     1074.66     28.57 o 
   4  -4   5     1337.58     1463.66     56.42 o 
   5  -4   5      138.97      147.48      3.88 o 
   6  -4   5      609.74      616.14     15.17 o 
   7  -4   5      450.77      436.24      5.91 o 
   8  -4   5      692.41      682.15     10.20 o 
  -7  -3   5       75.75       73.81      4.93 o 
  -6  -3   5      220.13      212.29     17.79 o 
  -5  -3   5      873.39      818.74    109.81 o 
  -4  -3   5      914.89      870.02    110.85 o 
  -3  -3   5       77.48       70.57      8.14 o 
  -2  -3   5       64.59       52.42      6.03 o 
  -1  -3   5        0.03        0.00      0.68 o 
   0  -3   5      359.25      298.95    136.49 o 
   1  -3   5       72.97       86.63      2.99 o 
   2  -3   5      688.23      739.91     18.65 o 
   3  -3   5       11.45       16.26      1.11 o 
   4  -3   5       35.35       32.49      2.10 o 
   5  -3   5       31.38       30.07      1.73 o 
   6  -3   5       58.16       56.93      2.29 o 
   7  -3   5       10.78       13.17      1.52 o 
   8  -3   5       14.89       13.37      1.63 o 
  -7  -2   5       23.77       23.93      3.34 o 
  -6  -2   5      318.62      308.14     33.04 o 
  -5  -2   5      136.30      140.66     15.63 o 
  -4  -2   5     1157.96     1080.86    117.37 o 
  -3  -2   5      753.85      662.64     88.89 o 
  -2  -2   5      709.15      560.68     63.84 o 
  -1  -2   5     2840.20     3209.42    337.24 o 
   0  -2   5     3741.67     4056.07    238.93 o 
   1  -2   5     2161.17     2535.96     84.25 o 
   2  -2   5     3496.94     3936.95     65.01 o 
   3  -2   5     1000.95     1190.72      8.25 o 
   4  -2   5     1929.23     2122.05      9.74 o 
   5  -2   5      153.40      155.36      2.94 o 
   6  -2   5        1.24        0.18      1.12 o 
   7  -2   5       80.56       77.53      2.61 o 
   8  -2   5        0.33        0.41      1.13 o 
   9  -2   5      116.87      120.80      4.95 o 
  -8  -1   5       42.08       37.38      3.06 o 
  -7  -1   5       61.77       63.12      3.41 o 
  -6  -1   5        0.67        0.00      1.30 o 
  -5  -1   5        2.10        5.74      3.43 o 
  -4  -1   5       20.19       16.02      1.55 o 
  -3  -1   5      151.46      123.41      6.85 o 
  -2  -1   5        0.02        1.46      0.43 o 
  -1  -1   5      454.46      408.76     38.19 o 
   0  -1   5     3787.54     3829.50    223.74 o 
   1  -1   5      253.55      363.87      6.39 o 
   2  -1   5     4982.83     6294.49     90.88 o 
   3  -1   5     1853.88     2116.61     33.15 o 
   4  -1   5     1910.27     2092.75     35.91 o 
   5  -1   5     1260.95     1208.85     40.59 o 
   6  -1   5     1130.53     1103.43     47.81 o 
   7  -1   5      736.33      751.59     21.04 o 
   8  -1   5      472.24      473.60      6.17 o 
   9  -1   5      122.16      125.74      5.15 o 
  -8   0   5      109.44      125.72      6.05 o 
  -7   0   5       76.73       72.85      4.80 o 
  -6   0   5      260.97      261.42     14.81 o 
  -5   0   5      312.18      321.55     17.49 o 
  -4   0   5      275.54      294.30     11.89 o 
  -3   0   5      249.73      243.68      3.72 o 
  -2   0   5        7.23        6.84      2.08 o 
  -1   0   5       86.45       80.40      7.97 o 
   0   0   5      505.36      463.58     35.87 o 
   1   0   5      423.71      349.86     18.95 o 
   2   0   5     5109.56     4655.46    683.00 o 
   3   0   5     1492.58     1664.01     22.77 o 
   4   0   5      401.56      402.25     11.86 o 
   5   0   5      244.16      245.61      8.51 o 
   6   0   5       71.26       71.05      3.29 o 
   7   0   5       36.54       32.47      1.88 o 
   8   0   5      103.05       97.54      3.02 o 
   9   0   5       42.34       43.14      2.51 o 
  -8   1   5      261.26      269.29     13.33 o 
  -7   1   5      532.10      550.53     18.21 o 
  -6   1   5      575.08      568.18     11.04 o 
  -5   1   5     1079.26     1119.63     22.61 o 
  -4   1   5     2184.50     2197.72     38.62 o 
  -3   1   5      517.87      514.21      5.29 o 
  -2   1   5     2322.78     2285.88     44.57 o 
  -1   1   5      610.37      609.67     21.09 o 
   0   1   5     2445.64     2446.46     44.71 o 
   1   1   5      309.58      356.80     30.29 o 
   2   1   5       91.27      117.56     12.11 o 
   3   1   5      354.96      362.82     16.37 o 
   4   1   5        6.25        6.87      0.74 o 
   5   1   5     1077.20     1022.30     25.56 o 
   6   1   5      614.78      598.52     19.35 o 
   7   1   5       36.25       36.40      1.92 o 
   8   1   5        1.30        0.80      1.10 o 
   9   1   5      177.62      196.17      9.44 o 
  -7   2   5        2.43        1.94      1.63 o 
  -6   2   5      209.78      209.94      7.17 o 
  -5   2   5       28.63       27.04      1.73 o 
  -4   2   5      202.53      204.26      3.21 o 
  -3   2   5        1.57        1.55      0.62 o 
  -2   2   5      863.96      878.31      7.32 o 
  -1   2   5     7984.39     8562.66    385.43 o 
   0   2   5     2407.36     2405.53     57.06 o 
   1   2   5      158.67      129.46      7.70 o 
   2   2   5     1267.76     1172.08    156.63 o 
   3   2   5     2291.26     2092.97    168.47 o 
   4   2   5     4784.10     4300.25    199.98 o 
   5   2   5      327.83      306.37      3.63 o 
   6   2   5     1176.79     1155.53      7.67 o 
   7   2   5      755.98      733.91     14.93 o 
   8   2   5      231.85      230.59      4.27 o 
   9   2   5       85.23       77.96      3.77 o 
  -7   3   5        1.24        2.06      1.56 o 
  -6   3   5       17.90       17.41      1.58 o 
  -5   3   5      430.36      449.10     10.18 o 
  -4   3   5      243.73      212.57     11.90 o 
  -3   3   5      226.95      202.58      5.23 o 
  -2   3   5       97.75       88.28      4.04 o 
  -1   3   5     1246.26     1411.93     24.34 o 
   0   3   5      103.72      104.03      6.78 o 
   1   3   5        8.45       18.03      4.50 o 
   2   3   5      840.58      873.06     50.90 o 
   3   3   5       52.24       50.59      2.27 o 
   4   3   5      244.70      227.12      7.39 o 
   5   3   5      352.42      328.81     11.90 o 
   6   3   5      655.55      619.48     17.15 o 
   7   3   5      449.94      448.41      5.32 o 
   8   3   5      369.19      382.33      7.71 o 
   9   3   5       11.54       13.95      2.28 o 
  -7   4   5      367.60      389.31     10.58 o 
  -6   4   5      350.82      353.53      5.14 o 
  -5   4   5      228.45      242.96      5.01 o 
  -4   4   5     1117.41     1186.47     24.37 o 
  -3   4   5      717.21      710.67     13.24 o 
  -2   4   5      751.60      745.40      8.74 o 
  -1   4   5      129.01      135.10      2.45 o 
   0   4   5     1902.38     2170.63     91.68 o 
   1   4   5       20.61       23.59      1.85 o 
   2   4   5       66.55       90.03      9.34 o 
   3   4   5       36.10       40.34      3.28 o 
   4   4   5      619.35      608.84     27.79 o 
   5   4   5       22.36       25.12      1.33 o 
   6   4   5       60.32       51.44      1.98 o 
   7   4   5       33.51       31.86      1.89 o 
   8   4   5       14.25       11.59      1.92 o 
   9   4   5        0.05        0.00      1.65 o 
  -7   5   5        0.15        0.04      1.66 o 
  -6   5   5        2.15        0.94      1.51 o 
  -5   5   5      221.29      223.48      5.04 o 
  -4   5   5      695.90      689.89     15.30 o 
  -3   5   5      915.83      928.47     16.86 o 
  -2   5   5     1567.72     1492.15     33.40 o 
  -1   5   5     4238.77     4666.20    209.90 o 
   0   5   5     6439.06     6741.22    285.09 o 
   1   5   5     5247.86     6547.20    682.55 o 
   2   5   5     1315.46     1484.82     87.24 o 
   3   5   5     2103.78     1904.08     93.61 o 
   4   5   5     1803.99     1710.64     72.28 o 
   5   5   5      395.44      399.99     12.97 o 
   6   5   5        1.70        6.14      2.13 o 
   7   5   5       40.83       43.43      2.04 o 
   8   5   5       32.45       31.33      2.61 o 
   9   5   5        0.27        0.13      1.70 o 
  -6   6   5      111.50      107.75      6.07 o 
  -5   6   5      182.32      180.70      4.77 o 
  -4   6   5       30.35       35.17      2.45 o 
  -3   6   5      202.95      193.31     12.08 o 
  -2   6   5      253.01      270.86     18.62 o 
  -1   6   5        0.53        0.00      0.89 o 
   0   6   5       75.90      104.60      4.71 o 
   1   6   5       30.94       39.36      2.70 o 
   2   6   5      226.69      245.43     17.21 o 
   3   6   5      477.33      465.71     25.41 o 
   4   6   5      751.52      652.74     68.46 o 
   5   6   5      372.77      384.20     21.47 o 
   6   6   5     1141.18     1137.82     46.44 o 
   7   6   5      339.22      373.58     13.41 o 
   8   6   5      377.23      421.15     18.19 o 
   9   6   5      135.13      165.13      5.22 o 
  -6   7   5      177.54      169.98      5.27 o 
  -5   7   5       80.49       80.61      5.27 o 
  -4   7   5      171.42      164.01      6.52 o 
  -3   7   5        9.34        8.05      1.58 o 
  -2   7   5      878.53      937.82     70.06 o 
  -1   7   5      650.69      699.73     62.24 o 
   0   7   5      293.19      324.63     37.19 o 
   1   7   5      609.78      761.98     63.48 o 
   2   7   5     1220.64     1373.45     91.28 o 
   3   7   5      475.01      460.12     26.21 o 
   4   7   5        1.77        1.48      0.74 o 
   5   7   5       14.79       10.65      3.19 o 
   6   7   5       40.81       41.08      3.19 o 
   7   7   5        0.26        1.92      1.52 o 
   8   7   5      208.55      217.44     12.86 o 
   9   7   5       30.53       35.09      4.36 o 
  -5   8   5      297.85      288.11     19.86 o 
  -4   8   5     1004.38      969.72     50.86 o 
  -3   8   5      638.39      645.05     55.19 o 
  -2   8   5       38.82       46.96      5.94 o 
  -1   8   5      888.55      991.55    101.61 o 
   0   8   5      382.32      420.72     42.44 o 
   1   8   5      521.02      590.97     48.10 o 
   2   8   5      143.75      151.91     11.30 o 
   3   8   5       69.93       73.58      4.53 o 
   4   8   5      268.84      267.22     10.40 o 
   5   8   5       11.57       12.36      1.26 o 
   6   8   5       16.45        6.43      7.55 o 
   7   8   5        0.08        0.35      1.55 o 
   8   8   5      361.73      332.65      9.75 o 
  -5   9   5        5.19        4.75      2.04 o 
  -4   9   5       13.52       14.59      2.24 o 
  -3   9   5        3.58        5.84      1.66 o 
  -2   9   5        0.33        0.40      1.54 o 
  -1   9   5        0.76        0.95      1.27 o 
   0   9   5      123.50      135.49     17.88 o 
   1   9   5      393.85      444.18     45.10 o 
   2   9   5      949.14     1079.53    121.03 o 
   3   9   5      610.30      701.61     48.63 o 
   4   9   5      656.81      669.51     44.25 o 
   5   9   5      598.89      558.29     10.62 o 
   6   9   5      171.01      174.21      6.41 o 
   7   9   5       94.61       40.09      3.41 o 
   8   9   5      587.00      620.69     13.01 o 
  -4  10   5        3.37        0.00      1.74 o 
  -3  10   5      176.53      178.36     14.85 o 
  -2  10   5       13.20       12.94      3.41 o 
  -1  10   5       79.35       89.24      8.02 o 
   0  10   5      397.33      444.60     47.24 o 
   1  10   5       81.83       91.49      8.33 o 
   2  10   5      132.53      141.82     22.99 o 
   3  10   5        6.27        7.49      1.65 o 
   4  10   5        0.09        1.71      2.12 o 
   5  10   5        5.87        7.51      2.50 o 
   6  10   5        6.02        2.31      1.25 o 
  -3  11   5      208.81      202.80     18.49 o 
  -2  11   5      293.16      301.02     29.60 o 
  -1  11   5      390.99      413.48     47.01 o 
   0  11   5        3.50        4.07      1.88 o 
   1  11   5      185.70      219.80     20.60 o 
   2  11   5       20.17       19.23      2.15 o 
   3  11   5        0.20        1.13      1.51 o 
   4  11   5        0.49        2.73      2.09 o 
   5  11   5       13.54       18.47      3.07 o 
  -2  12   5      132.55      129.20     13.52 o 
  -1  12   5      476.38      509.81     63.44 o 
   0  12   5      353.31      375.72     39.20 o 
   1  12   5      223.72      257.39     22.25 o 
   2  12   5      515.67      533.81     47.73 o 
   3  12   5      452.02      444.46     10.81 o 
   4  12   5      263.53      264.98      8.53 o 
   1  13   5       16.91       16.16      3.57 o 
   2  13   5       35.35       33.91      4.17 o 
   3  13   5       31.47       27.35      3.87 o 
  -2 -10   6       59.26       54.20      5.12 o 
  -1 -10   6      209.99      203.19      8.31 o 
   0 -10   6      707.52      684.33     14.15 o 
   1 -10   6      259.27      247.38      8.91 o 
   2 -10   6      234.74      233.50      8.99 o 
  -3  -9   6        6.24        5.12      2.73 o 
  -2  -9   6       57.05       57.92      4.67 o 
  -1  -9   6      114.16      113.11      5.96 o 
   0  -9   6       36.39       41.08      4.51 o 
   1  -9   6       56.38       61.60      5.08 o 
   2  -9   6        0.83        1.40      2.39 o 
   3  -9   6       14.05       14.41      3.15 o 
   4  -9   6      195.41      219.08      8.42 o 
  -5  -8   6      336.19      334.09     24.14 o 
  -4  -8   6      264.47      255.14     29.17 o 
  -3  -8   6        1.62        1.46      1.46 o 
  -2  -8   6       16.18        9.41      2.66 o 
  -1  -8   6       34.56       31.63      3.83 o 
   0  -8   6       56.55       57.62      4.63 o 
   1  -8   6       79.07       85.46      5.08 o 
   2  -8   6       62.31       80.53      5.31 o 
   3  -8   6       31.71       31.60      3.79 o 
   4  -8   6      120.49      132.15     12.57 o 
   5  -8   6       50.91       54.82      4.55 o 
  -5  -7   6      192.12      186.11     15.25 o 
  -4  -7   6      265.13      260.84     18.83 o 
  -3  -7   6      160.42      141.56     11.38 o 
  -2  -7   6      446.70      416.70     24.96 o 
  -1  -7   6      874.72      856.98      8.95 o 
   0  -7   6     1612.27     1650.49     62.02 o 
   1  -7   6     2018.03     2241.97     21.05 o 
   2  -7   6      420.52      474.09     10.09 o 
   3  -7   6      871.41      899.94     83.64 o 
   4  -7   6      268.06      282.71     36.34 o 
   5  -7   6       81.89       80.00      7.02 o 
   6  -7   6       83.61       82.72      6.81 o 
  -6  -6   6       96.04      107.05      7.00 o 
  -5  -6   6       42.95       43.28      4.84 o 
  -4  -6   6        2.01        0.98      1.47 o 
  -3  -6   6       30.75       28.84      2.36 o 
  -2  -6   6        4.58        3.47      1.34 o 
  -1  -6   6      372.61      358.02      5.68 o 
   0  -6   6      492.68      510.53     32.43 o 
   1  -6   6      218.02      233.14     21.15 o 
   2  -6   6      496.34      519.94     27.36 o 
   3  -6   6       13.04       14.08      1.66 o 
   4  -6   6      941.70      959.73     84.98 o 
   5  -6   6      473.62      464.22     40.79 o 
   6  -6   6      628.16      633.97     34.44 o 
  -6  -5   6      186.64      193.00     19.76 o 
  -5  -5   6        9.66        8.29      1.79 o 
  -4  -5   6        9.72        7.45      1.63 o 
  -3  -5   6       10.30       12.62      1.63 o 
  -2  -5   6      183.93      153.56     12.42 o 
  -1  -5   6       28.66       31.19      2.09 o 
   0  -5   6       98.87      109.42      5.86 o 
   1  -5   6     1246.67     1298.11     77.30 o 
   2  -5   6     1019.52     1061.89     45.43 o 
   3  -5   6      105.29      112.93      3.16 o 
   4  -5   6      312.25      323.36     13.69 o 
   5  -5   6        2.88        4.57      1.21 o 
   6  -5   6      114.62      124.05      8.08 o 
   7  -5   6        7.53        6.90      1.88 o 
  -7  -4   6      188.67      193.11     11.99 o 
  -6  -4   6      100.49      101.88     10.73 o 
  -5  -4   6     1934.46     1878.12    213.38 o 
  -4  -4   6     1092.10     1042.28    136.40 o 
  -3  -4   6      537.05      470.59     57.54 o 
  -2  -4   6     1123.64     1021.57    104.93 o 
  -1  -4   6      653.43      604.22     43.37 o 
   0  -4   6      934.27      944.04     11.49 o 
   1  -4   6       26.14       20.32      8.93 o 
   2  -4   6       80.00       93.03      3.17 o 
   3  -4   6     1304.48     1236.95     87.78 o 
   4  -4   6      146.10      157.65      4.44 o 
   5  -4   6      128.57      114.61     22.97 o 
   6  -4   6        1.55        0.98      1.09 o 
   7  -4   6       18.10       17.08      1.75 o 
   8  -4   6       30.81       32.38      2.84 o 
  -7  -3   6       18.42       16.63      2.29 o 
  -6  -3   6        0.18        0.00      1.41 o 
  -5  -3   6      292.14      273.62     38.76 o 
  -4  -3   6       95.29       97.20     10.73 o 
  -3  -3   6        2.20        1.65      1.00 o 
  -2  -3   6      512.83      436.21     68.63 o 
  -1  -3   6      283.15      279.20      6.45 o 
   0  -3   6      304.02      320.45     10.66 o 
   1  -3   6     1386.55     1541.51     46.80 o 
   2  -3   6     1029.91     1137.38     38.10 o 
   3  -3   6     1214.04     1336.32     38.79 o 
   4  -3   6     2889.39     3087.38     92.87 o 
   5  -3   6       30.32       32.72      1.82 o 
   6  -3   6      127.15      127.66      4.63 o 
   7  -3   6      195.19      167.14     23.25 o 
   8  -3   6      222.02      219.45      4.60 o 
  -7  -2   6       23.04       21.94      3.87 o 
  -6  -2   6       16.66       16.01      2.28 o 
  -5  -2   6      254.97      239.87     23.00 o 
  -4  -2   6       52.51       49.68      4.15 o 
  -3  -2   6      524.26      473.22     51.81 o 
  -2  -2   6     1294.51     1132.31    124.73 o 
  -1  -2   6      510.68      394.03     66.17 o 
   0  -2   6       31.34       33.18      3.81 o 
   1  -2   6      378.88      439.36     16.92 o 
   2  -2   6      289.61      273.52      8.67 o 
   3  -2   6      219.58      243.72      5.27 o 
   4  -2   6       30.09       34.34      1.62 o 
   5  -2   6      236.17      246.33      4.21 o 
   6  -2   6      413.57      447.61      5.32 o 
   7  -2   6      202.09      197.33      6.80 o 
   8  -2   6      240.19      232.60     13.43 o 
  -7  -1   6      234.27      251.37     11.25 o 
  -6  -1   6      151.45      156.19     10.73 o 
  -5  -1   6      656.03      670.59     42.56 o 
  -4  -1   6     1694.52     1650.14     96.25 o 
  -3  -1   6     2963.89     2902.93    180.32 o 
  -2  -1   6      789.06      735.79     69.77 o 
  -1  -1   6      642.11      564.04     23.29 o 
   0  -1   6      433.82      399.41     27.02 o 
   1  -1   6       51.94       68.42      1.97 o 
   2  -1   6      761.48      985.72     23.76 o 
   3  -1   6       24.69       30.47      1.37 o 
   4  -1   6      115.50      109.92      2.29 o 
   5  -1   6      171.77      182.16      8.46 o 
   6  -1   6      544.21      536.37     35.01 o 
   7  -1   6        1.07        0.82      1.02 o 
   8  -1   6       12.92       14.63      2.13 o 
   9  -1   6        2.87        3.00      1.77 o 
  -7   0   6        1.09        0.00      1.90 o 
  -6   0   6        3.08        3.55      1.52 o 
  -5   0   6      248.73      259.38     12.74 o 
  -4   0   6      871.71      878.15     24.62 o 
  -3   0   6      810.98      805.59     19.17 o 
  -2   0   6      686.13      679.31      9.61 o 
  -1   0   6     2253.94     2060.39     65.55 o 
   0   0   6     2055.99     1696.24    121.23 o 
   1   0   6     1910.63     1617.25    124.64 o 
   2   0   6     2837.58     2992.72    135.45 o 
   3   0   6     2049.70     2273.52     63.18 o 
   4   0   6     2388.47     2525.15     33.80 o 
   5   0   6      535.00      545.46     15.62 o 
   6   0   6       61.51       63.36      2.87 o 
   7   0   6        2.89        4.00      1.08 o 
   8   0   6        0.14        0.28      1.42 o 
   9   0   6        0.02        0.78      1.73 o 
  -7   1   6       24.04       24.15      2.54 o 
  -6   1   6        0.77        1.50      1.33 o 
  -5   1   6       11.30       11.15      1.62 o 
  -4   1   6       15.29       16.50      1.65 o 
  -3   1   6       40.49       41.52      6.39 o 
  -2   1   6      452.67      478.20      3.99 o 
  -1   1   6      219.30      191.27      2.38 o 
   0   1   6      607.88      611.20     16.30 o 
   1   1   6      361.06      363.88     28.53 o 
   2   1   6      312.85      299.57     24.23 o 
   3   1   6      303.59      287.65     18.19 o 
   4   1   6     1743.65     1771.08     42.85 o 
   5   1   6     1030.61     1000.60     25.73 o 
   6   1   6      311.81      306.55      4.44 o 
   7   1   6      771.92      758.39      9.08 o 
   8   1   6      647.94      663.14     44.70 o 
   9   1   6      206.26      209.10     14.64 o 
  -7   2   6      414.33      433.58      7.78 o 
  -6   2   6        6.22       10.15      1.79 o 
  -5   2   6      175.04      178.79      4.99 o 
  -4   2   6      865.84      879.88     12.27 o 
  -3   2   6      394.42      283.49    132.59 o 
  -2   2   6       89.72       98.31      1.99 o 
  -1   2   6      214.36      247.60      4.74 o 
   0   2   6      167.26      193.95      2.16 o 
   1   2   6      461.45      495.93     40.26 o 
   2   2   6      289.79      274.13     44.91 o 
   3   2   6      157.25      179.14     15.16 o 
   4   2   6     1391.89     1346.12     63.75 o 
   5   2   6      431.14      393.18      9.11 o 
   6   2   6      130.46      126.37      3.71 o 
   7   2   6       24.82       25.10      2.25 o 
   8   2   6        1.21        1.61      1.57 o 
   9   2   6        6.92        8.62      2.01 o 
  -7   3   6       72.05       78.24      3.82 o 
  -6   3   6      180.15      175.84      6.90 o 
  -5   3   6      544.84      574.82      6.00 o 
  -4   3   6     1258.54     1274.27     12.08 o 
  -3   3   6     1566.08     1573.53     22.00 o 
  -2   3   6      699.98      634.00     51.90 o 
  -1   3   6     2153.62     1821.82    217.69 o 
   0   3   6     2826.58     2991.72     59.23 o 
   1   3   6     3980.63     3995.01     35.45 o 
   2   3   6      586.64      602.31     71.52 o 
   3   3   6      164.41      164.81      7.15 o 
   4   3   6     1398.60     1304.68     54.26 o 
   5   3   6      574.59      552.87     10.20 o 
   6   3   6        9.96       11.10      1.97 o 
   7   3   6       11.18       10.29      1.82 o 
   8   3   6       56.62       57.77      3.93 o 
   9   3   6       20.53       16.89      2.39 o 
  -7   4   6      120.36      118.08      6.33 o 
  -6   4   6      151.57      154.99      4.58 o 
  -5   4   6       47.18       45.24      2.56 o 
  -4   4   6      174.97      165.92     23.85 o 
  -3   4   6      117.39       76.78     38.95 o 
  -2   4   6      302.71      300.80      4.00 o 
  -1   4   6      191.75      215.65      4.21 o 
   0   4   6     1205.90     1353.94     66.20 o 
   1   4   6     6596.44     6650.62   1184.67 o 
   2   4   6      473.37      457.51     28.52 o 
   3   4   6      373.18      356.97     30.57 o 
   4   4   6     2288.29     1939.29     35.56 o 
   5   4   6     1657.47     1524.28     36.41 o 
   6   4   6      781.18      781.15     21.26 o 
   7   4   6      736.72      738.95     25.72 o 
   8   4   6      660.72      711.46     12.99 o 
   9   4   6      328.80      349.90      8.21 o 
  -6   5   6       17.96       16.53      2.13 o 
  -5   5   6        1.24        0.94      1.41 o 
  -4   5   6       86.97       83.41      3.18 o 
  -3   5   6      133.95      105.39     28.01 o 
  -2   5   6     1246.80     1276.77     19.08 o 
  -1   5   6      259.13      246.22      3.82 o 
   0   5   6        5.91        4.05      0.77 o 
   1   5   6     1916.15     2347.44    222.29 o 
   2   5   6      772.31      796.19     42.19 o 
   3   5   6        3.91        1.69      3.28 o 
   4   5   6       64.11       63.73      2.45 o 
   5   5   6      104.91      105.01      7.21 o 
   6   5   6       31.69       33.56      2.43 o 
   7   5   6      212.73      232.03      5.24 o 
   8   5   6      208.74      232.48      5.56 o 
   9   5   6       82.43       99.92      4.30 o 
  -6   6   6      413.92      428.41      7.70 o 
  -5   6   6      643.53      631.94     20.07 o 
  -4   6   6      361.48      370.47      6.26 o 
  -3   6   6      641.41      642.87     10.73 o 
  -2   6   6      930.85      995.76     63.44 o 
  -1   6   6      228.79      224.28     13.32 o 
   0   6   6      499.04      521.23     30.20 o 
   1   6   6      300.91      353.29     28.28 o 
   2   6   6        2.32        1.70      0.67 o 
   3   6   6        0.25        0.04      0.81 o 
   4   6   6       46.74       40.05      3.19 o 
   5   6   6       37.10       42.43      2.36 o 
   6   6   6        5.73        5.70      1.46 o 
   7   6   6        5.48        6.42      1.75 o 
   8   6   6        2.18        5.07      2.45 o 
   9   6   6       11.07       17.85      2.41 o 
  -6   7   6       32.28       29.49      2.76 o 
  -5   7   6       14.31       17.03      2.24 o 
  -4   7   6       11.00       10.92      2.73 o 
  -3   7   6      315.88      323.14     25.20 o 
  -2   7   6       72.26       72.37      7.55 o 
  -1   7   6      420.18      452.39     41.21 o 
   0   7   6      491.47      559.91     43.73 o 
   1   7   6     3440.99     4194.04    467.81 o 
   2   7   6      644.17      728.39     53.53 o 
   3   7   6     1468.59     1439.11      9.77 o 
   4   7   6      583.21      537.74     24.26 o 
   5   7   6      633.92      566.83     10.35 o 
   6   7   6      208.69      210.31     12.35 o 
   7   7   6       78.38       89.94      3.70 o 
   8   7   6        1.12        2.74      1.77 o 
  -5   8   6      148.02      156.86     15.59 o 
  -4   8   6       64.50       68.68      6.52 o 
  -3   8   6       33.41       32.04      3.60 o 
  -2   8   6      151.42      161.10     13.12 o 
  -1   8   6       96.57      101.77     10.73 o 
   0   8   6      255.69      300.33     29.78 o 
   1   8   6       24.43       24.31      3.11 o 
   2   8   6       58.52       53.29      3.87 o 
   3   8   6      112.12      112.35      5.12 o 
   4   8   6      154.82      145.72      7.36 o 
   5   8   6      122.88      123.76      8.31 o 
   6   8   6       52.09       49.42      4.29 o 
   7   8   6      115.34      145.96      5.20 o 
   8   8   6      436.33      499.36      8.48 o 
  -4   9   6      239.96      240.26     13.79 o 
  -3   9   6      501.22      510.77     38.31 o 
  -2   9   6      134.14      153.12     12.06 o 
  -1   9   6      148.91      152.89     15.10 o 
   0   9   6      784.89      935.82    113.30 o 
   1   9   6       60.55       77.57      6.52 o 
   2   9   6       83.64       86.40      4.63 o 
   3   9   6      184.30      196.48      6.60 o 
   4   9   6      188.15      177.44      6.37 o 
   5   9   6       13.42       11.45      2.66 o 
   6   9   6       49.75       47.87      4.36 o 
   7   9   6        0.38        0.57      1.04 o 
   8   9   6       41.75       48.70      4.86 o 
  -4  10   6      131.41      133.64     15.02 o 
  -3  10   6      740.62      749.02     68.62 o 
  -2  10   6      765.87      824.38     75.08 o 
  -1  10   6      594.65      644.21     74.59 o 
   0  10   6        4.05        7.39      1.68 o 
   1  10   6     1256.40     1292.96     16.92 o 
   2  10   6      352.33      326.35      8.65 o 
   3  10   6      427.41      426.18      9.79 o 
   4  10   6      188.63      172.62      6.60 o 
   5  10   6      286.58      259.93      8.12 o 
   6  10   6       21.39       19.76      3.34 o 
   7  10   6        5.19        2.88      2.84 o 
  -2  11   6       24.30       26.19      2.61 o 
  -1  11   6        4.75        2.98      1.81 o 
   0  11   6       46.90       48.63      4.67 o 
   1  11   6       43.46       47.83      4.48 o 
   2  11   6       72.49       75.06      5.12 o 
   3  11   6      288.05      287.93      8.72 o 
   4  11   6      320.04      330.56      9.18 o 
   5  11   6      332.74      312.39      9.03 o 
   6  11   6      149.25      124.15      6.37 o 
  -1  12   6      144.19      137.27      7.24 o 
   0  12   6       17.19       21.28      3.83 o 
   1  12   6        6.84        3.68      2.54 o 
   2  12   6       50.31       47.15      4.51 o 
   3  12   6       41.03       49.08      4.93 o 
   4  12   6       48.92       42.79      4.48 o 
   5  12   6        0.49        1.48      2.62 o 
   2  13   6        0.97        0.04      2.62 o 
  -2  -9   7      450.67      377.18     10.66 o 
  -1  -9   7      373.77      334.54      9.94 o 
   0  -9   7      405.84      400.54     10.73 o 
   1  -9   7      219.75      209.07      8.12 o 
   2  -9   7      132.73      134.39      6.94 o 
  -4  -8   7       31.74       32.20      5.71 o 
  -3  -8   7      134.37      117.01     13.52 o 
  -2  -8   7       38.43       38.54      4.13 o 
  -1  -8   7       48.80       43.24      4.21 o 
   0  -8   7      197.89      202.70      7.32 o 
   1  -8   7      399.84      404.79     10.05 o 
   2  -8   7     1034.51     1086.85     16.23 o 
   3  -8   7      779.41      827.10     14.60 o 
   4  -8   7      205.84      220.56      8.23 o 
  -4  -7   7       22.42       20.11      2.33 o 
  -3  -7   7       25.47       26.65      4.99 o 
  -2  -7   7       51.06       44.31      2.74 o 
  -1  -7   7        0.92        1.81      2.64 o 
   0  -7   7      115.99      121.40      3.87 o 
   1  -7   7       57.30       57.20      4.13 o 
   2  -7   7      110.87      123.46      5.84 o 
   3  -7   7        1.47        1.44      2.05 o 
   4  -7   7        3.47        1.21      1.59 o 
   5  -7   7       10.80       11.08      1.99 o 
  -5  -6   7      146.73      156.59     14.41 o 
  -4  -6   7      588.77      553.04     63.29 o 
  -3  -6   7      572.17      519.36     66.19 o 
  -2  -6   7      191.45      177.05     13.69 o 
  -1  -6   7       88.27       82.02      5.50 o 
   0  -6   7        0.83        2.45      1.27 o 
   1  -6   7      174.58      162.48      8.57 o 
   2  -6   7       11.53       13.93      1.72 o 
   3  -6   7        9.43       10.02      1.65 o 
   4  -6   7       35.97       35.62      3.51 o 
   5  -6   7       71.49       78.99      3.98 o 
   6  -6   7      135.31      149.41     10.26 o 
  -6  -5   7        0.22        2.12      1.71 o 
  -5  -5   7      207.25      193.29     17.85 o 
  -4  -5   7      106.98       96.75     11.95 o 
  -3  -5   7      297.30      269.21     30.67 o 
  -2  -5   7       25.32       25.03      2.09 o 
  -1  -5   7      406.63      355.46     14.47 o 
   0  -5   7      316.17      318.22      7.47 o 
   1  -5   7      729.30      745.44     11.04 o 
   2  -5   7     1427.41     1442.59     15.29 o 
   3  -5   7     1890.91     1874.66     16.29 o 
   4  -5   7      220.09      235.43     12.31 o 
   5  -5   7      484.06      506.38     29.49 o 
   6  -5   7      182.95      164.28     17.33 o 
   7  -5   7      235.64      223.71      8.50 o 
  -6  -4   7        9.36        8.55      1.88 o 
  -5  -4   7       92.62       97.23      9.37 o 
  -4  -4   7      461.53      440.47     44.06 o 
  -3  -4   7      204.19      170.42     19.70 o 
  -2  -4   7      267.23      241.20     29.41 o 
  -1  -4   7       94.81       86.25      3.39 o 
   0  -4   7       40.62       40.09      2.11 o 
   1  -4   7       15.07       14.30      1.41 o 
   2  -4   7       98.65      106.22      6.03 o 
   3  -4   7       13.96       17.70      1.36 o 
   4  -4   7      118.59      138.57      3.67 o 
   5  -4   7        1.95        1.82      1.06 o 
   6  -4   7      323.64      332.40     10.02 o 
   7  -4   7      510.96      514.90     15.53 o 
  -6  -3   7       64.78       57.76      4.40 o 
  -5  -3   7      120.08      111.17     14.57 o 
  -4  -3   7      409.13      381.38     36.07 o 
  -3  -3   7        7.73        4.76      1.25 o 
  -2  -3   7       10.71        7.45      1.67 o 
  -1  -3   7       38.75       33.24      3.09 o 
   0  -3   7       75.32       68.27      4.25 o 
   1  -3   7       14.04       20.43      1.27 o 
   2  -3   7       74.35       77.64      5.05 o 
   3  -3   7      611.40      662.83     16.46 o 
   4  -3   7     1389.33     1478.40     41.01 o 
   5  -3   7        3.04        4.62      1.13 o 
   6  -3   7       51.26       51.28      3.02 o 
   7  -3   7        0.76        0.28      1.46 o 
   8  -3   7       59.52       62.46      3.64 o 
  -6  -2   7       70.82       69.38      6.07 o 
  -5  -2   7      824.08      811.12     61.31 o 
  -4  -2   7      508.08      482.21     34.84 o 
  -3  -2   7     3697.80     3553.27    338.53 o 
  -2  -2   7     1787.83     1575.15    205.90 o 
  -1  -2   7     1794.65     1532.98    203.87 o 
   0  -2   7     2647.87     2334.09    317.11 o 
   1  -2   7     2155.87     2248.99    137.97 o 
   2  -2   7      155.73      173.78      9.77 o 
   3  -2   7     1186.77     1380.64     32.10 o 
   4  -2   7      332.57      369.95      4.90 o 
   5  -2   7      722.16      769.49      9.35 o 
   6  -2   7       71.33       69.92      3.19 o 
   7  -2   7       81.42       72.76      3.42 o 
   8  -2   7        0.06        0.00      1.50 o 
  -7  -1   7        1.79        1.35      3.34 o 
  -6  -1   7       20.61       18.67      5.18 o 
  -5  -1   7       68.12       67.46      4.06 o 
  -4  -1   7      106.81      104.24      3.48 o 
  -3  -1   7      544.72      528.54     46.41 o 
  -2  -1   7      211.08      213.04     12.82 o 
  -1  -1   7      983.48      915.67     63.80 o 
   0  -1   7      643.47      604.13     43.36 o 
   1  -1   7     1444.50     1404.03     96.22 o 
   2  -1   7      143.28      153.69      2.83 o 
   3  -1   7     1867.73     2167.81     55.94 o 
   4  -1   7     1631.67     1762.22     22.04 o 
   5  -1   7      262.46      276.59      5.21 o 
   6  -1   7     1315.61     1358.24     47.05 o 
   7  -1   7       52.83       52.92      3.11 o 
   8  -1   7       21.98       23.58      2.58 o 
  -7   0   7      215.79      243.95     15.89 o 
  -6   0   7      584.09      595.10     18.83 o 
  -5   0   7       82.58       86.89      6.28 o 
  -4   0   7        0.22        0.15      1.16 o 
  -3   0   7       30.88       18.34     14.74 o 
  -2   0   7        0.27        0.77      0.92 o 
  -1   0   7       37.70       47.02      1.47 o 
   0   0   7      891.16      778.32     58.75 o 
   1   0   7      151.38      114.13      5.44 o 
   2   0   7        4.70       11.11      6.86 o 
   3   0   7      397.84      420.07      8.91 o 
   4   0   7       88.49       80.90      2.87 o 
   5   0   7       66.89       64.25      2.76 o 
   6   0   7      133.59      133.04      8.38 o 
   7   0   7      293.73      295.27      6.01 o 
   8   0   7       80.00       79.81      3.69 o 
   9   0   7       45.49       50.60      3.34 o 
  -7   1   7      487.65      513.25     16.50 o 
  -6   1   7      287.98      307.68     10.53 o 
  -5   1   7      489.14      523.22     13.94 o 
  -4   1   7      150.06      163.61      7.13 o 
  -3   1   7     2561.01     2604.96     25.03 o 
  -2   1   7     1506.72     1580.28     19.78 o 
  -1   1   7     3865.26     4025.82     62.69 o 
   0   1   7     2171.72     2284.85    121.92 o 
   1   1   7      587.95      556.25     37.63 o 
   2   1   7       87.33       66.61     13.14 o 
   3   1   7      304.41      290.51     39.41 o 
   4   1   7      340.95      367.60     20.52 o 
   5   1   7       33.05       32.41      2.24 o 
   6   1   7      238.97      225.29     12.19 o 
   7   1   7       17.42       17.42      1.98 o 
   8   1   7      175.64      184.61     12.59 o 
   9   1   7       17.64       23.23      2.57 o 
  -7   2   7        6.93        4.82      2.50 o 
  -6   2   7      183.99      197.19      5.23 o 
  -5   2   7        4.68        6.71      1.59 o 
  -4   2   7       31.40       30.25      2.86 o 
  -3   2   7      181.13      179.61      3.32 o 
  -2   2   7      188.94      188.75      2.84 o 
  -1   2   7      221.03      216.16      7.44 o 
   0   2   7      715.48      745.92     14.49 o 
   1   2   7     1467.14     1325.68    110.79 o 
   2   2   7      385.83      325.17     37.84 o 
   3   2   7     2462.69     2217.23    362.88 o 
   4   2   7     2248.34     2172.75    200.67 o 
   5   2   7     1924.35     1848.58     69.79 o 
   6   2   7      970.81      907.10     33.87 o 
   7   2   7      421.00      424.11     14.24 o 
   8   2   7      215.31      217.23      5.58 o 
   9   2   7       14.89       13.51      2.28 o 
  -6   3   7       57.21       60.41      3.33 o 
  -5   3   7      148.35      154.12      4.33 o 
  -4   3   7        7.24       10.49      1.17 o 
  -3   3   7       87.70       87.08      2.79 o 
  -2   3   7      163.28      160.38      4.15 o 
  -1   3   7       27.57       21.36      2.34 o 
   0   3   7      856.00      875.27     17.52 o 
   1   3   7        0.54        1.78      0.85 o 
   2   3   7        2.98        2.64      0.94 o 
   3   3   7      628.20      622.16     68.84 o 
   4   3   7      288.85      258.84     11.32 o 
   5   3   7      255.54      236.92      4.68 o 
   6   3   7      636.46      626.17      7.91 o 
   7   3   7      515.87      498.85     10.51 o 
   8   3   7      384.64      400.37     12.99 o 
   9   3   7      390.40      430.82     29.21 o 
  -6   4   7      374.81      368.68     10.01 o 
  -5   4   7      386.88      409.45      9.56 o 
  -4   4   7       24.78       34.36     10.16 o 
  -3   4   7      456.13      458.28     21.66 o 
  -2   4   7      345.53      371.33      4.07 o 
  -1   4   7      445.92      471.52     13.47 o 
   0   4   7       22.99       34.34     13.14 o 
   1   4   7        1.42        1.37      0.80 o 
   2   4   7        3.45        2.99      1.08 o 
   3   4   7      117.91      128.91     13.09 o 
   4   4   7       14.97       17.28      1.58 o 
   5   4   7       13.24       15.67      1.60 o 
   6   4   7      575.40      581.93      9.08 o 
   7   4   7       21.39       27.91      2.92 o 
   8   4   7        7.30       10.94      1.99 o 
   9   4   7        0.61        2.01      1.89 o 
  -6   5   7       21.25       26.36      3.53 o 
  -5   5   7       48.91       48.60      2.93 o 
  -4   5   7      326.10      347.38     12.61 o 
  -3   5   7     1450.72     1512.64     31.59 o 
  -2   5   7      638.09      667.49     13.16 o 
  -1   5   7     1508.11     1546.06     38.78 o 
   0   5   7      675.04      697.78     22.99 o 
   1   5   7     2377.12     2387.62     21.01 o 
   2   5   7     1694.79     1722.59     75.95 o 
   3   5   7     1077.93     1010.16     92.70 o 
   4   5   7      584.18      545.48     16.65 o 
   5   5   7      122.78      123.03     10.01 o 
   6   5   7      264.77      266.06     11.49 o 
   7   5   7      316.53      363.68     11.40 o 
   8   5   7        6.25        7.90      2.05 o 
   9   5   7        0.35        1.34      1.88 o 
  -6   6   7       92.91       98.43      4.14 o 
  -5   6   7       88.20       87.49      3.70 o 
  -4   6   7      150.18      150.22      8.08 o 
  -3   6   7       26.15       25.65      2.12 o 
  -2   6   7       12.71       15.17      2.39 o 
  -1   6   7        9.59       12.40      1.45 o 
   0   6   7      121.78      114.46      3.00 o 
   1   6   7       58.80       69.49      5.14 o 
   2   6   7      232.80      245.38     10.09 o 
   3   6   7     1119.27     1141.29     62.74 o 
   4   6   7       26.54       21.80      2.09 o 
   5   6   7      275.47      272.77     14.32 o 
   6   6   7      149.87      153.06      9.73 o 
   7   6   7      299.29      332.84      9.69 o 
   8   6   7      212.04      255.39      6.05 o 
   9   6   7      145.88      184.36      8.12 o 
  -5   7   7      237.06      229.24      9.33 o 
  -4   7   7      108.28      108.94      3.98 o 
  -3   7   7       97.15       96.88      3.56 o 
  -2   7   7       56.81       64.00      5.22 o 
  -1   7   7      401.97      431.75     30.82 o 
   0   7   7      376.22      382.71      8.46 o 
   1   7   7       61.71       63.38      3.87 o 
   2   7   7      298.92      292.16      4.55 o 
   3   7   7     1469.95     1506.50     44.19 o 
   4   7   7      499.45      443.43     19.86 o 
   5   7   7       11.23       10.37      3.00 o 
   6   7   7       48.52       47.96      7.43 o 
   7   7   7       20.17       24.34      2.39 o 
   8   7   7        0.26        0.20      1.69 o 
  -5   8   7      184.06      164.18      9.39 o 
  -4   8   7      573.27      608.46     38.92 o 
  -3   8   7      828.32      837.70     64.52 o 
  -2   8   7      400.22      438.56     36.20 o 
  -1   8   7      478.82      481.22     10.17 o 
   0   8   7     1086.72     1147.23     15.13 o 
   2   8   7       83.47       76.05      4.40 o 
   3   8   7      196.94      182.67      6.33 o 
   4   8   7       37.92       36.15      3.57 o 
   5   8   7        0.10        0.53      1.22 o 
   6   8   7        5.91        6.03      1.40 o 
   7   8   7        0.32        0.00      1.45 o 
   8   8   7        0.08        0.65      1.91 o 
  -4   9   7       47.19       43.31      3.34 o 
  -3   9   7        4.50        5.20      1.75 o 
  -2   9   7        6.85        6.14      2.66 o 
  -1   9   7      240.96      241.42      7.81 o 
   0   9   7        6.26        7.36      2.50 o 
   2   9   7      441.67      430.70      9.79 o 
   3   9   7     1096.70     1068.60     15.06 o 
   4   9   7      678.90      624.44     11.72 o 
   5   9   7      702.71      634.38     12.14 o 
   6   9   7      322.41      300.82      8.95 o 
   7   9   7      210.13      207.82      7.78 o 
  -3  10   7       25.18       22.76      3.68 o 
  -2  10   7       40.10       42.29      4.44 o 
  -1  10   7       16.95       18.74      3.22 o 
   0  10   7        0.58        0.00      2.12 o 
   2  10   7        0.36        0.00      1.86 o 
   3  10   7        5.09        7.21      2.43 o 
   4  10   7        9.44        7.43      2.81 o 
   5  10   7        2.33        2.62      2.39 o 
   6  10   7       42.94       42.06      4.59 o 
   7  10   7       41.25       44.30      4.55 o 
  -2  11   7      279.19      248.25      9.07 o 
  -1  11   7      285.41      271.96      9.29 o 
   0  11   7      278.26      295.78      9.37 o 
   2  11   7      522.98      506.75     11.49 o 
   3  11   7       12.27        9.25      3.00 o 
   4  11   7        5.15        1.97      2.69 o 
   5  11   7        1.03        0.87      2.54 o 
   6  11   7       33.56       31.90      4.13 o 
   0  12   7      376.15      380.67     10.92 o 
   2  12   7       15.08       11.34      3.22 o 
   3  12   7      503.35      507.77     12.02 o 
   4  12   7      145.04      141.97      7.17 o 
   5  12   7      212.72      212.03      8.38 o 
  -2  -8   8        6.73        6.45      2.66 o 
  -1  -8   8       89.03       71.65      5.12 o 
   0  -8   8       17.83       17.45      3.19 o 
   1  -8   8        3.28        0.91      2.39 o 
   2  -8   8      240.09      258.23      8.57 o 
   3  -8   8       17.92       14.79      3.34 o 
  -3  -7   8      174.82      165.57     19.59 o 
  -2  -7   8      275.03      250.47     15.34 o 
  -1  -7   8      554.37      505.70     34.50 o 
   0  -7   8      806.14      761.77      9.16 o 
   1  -7   8      389.09      381.50      9.48 o 
   2  -7   8      787.06      820.77     13.69 o 
   3  -7   8      826.46      878.31     14.41 o 
   4  -7   8      135.72      151.27      6.75 o 
  -4  -6   8      139.69      141.05     19.14 o 
  -3  -6   8      190.22      174.02     17.94 o 
  -2  -6   8        5.70        3.99      1.55 o 
  -1  -6   8      336.05      292.71     14.83 o 
   0  -6   8       17.77       15.59      1.82 o 
   1  -6   8       33.31       36.63      2.45 o 
   2  -6   8       97.54       41.23     46.50 o 
   5  -6   8      352.29      333.22      9.44 o 
  -5  -5   8       84.20       83.77      9.96 o 
  -4  -5   8       47.29       42.61      3.85 o 
  -3  -5   8       17.13       14.25      1.95 o 
  -2  -5   8       58.28       50.14      4.23 o 
  -1  -5   8       15.64       16.03      1.79 o 
   0  -5   8        0.77        0.09      0.72 o 
   1  -5   8       41.27       38.82      2.40 o 
   2  -5   8      418.79      434.68     15.46 o 
   3  -5   8      113.61      114.71      5.73 o 
   4  -5   8      177.51      173.19      5.18 o 
   5  -5   8      299.38      281.97      7.72 o 
   6  -5   8       12.26       10.39      2.81 o 
  -5  -4   8      243.39      239.24     35.58 o 
  -4  -4   8      700.81      644.19     85.13 o 
  -3  -4   8      403.32      368.01     39.45 o 
  -2  -4   8      498.43      419.71     51.57 o 
  -1  -4   8     1551.06     1326.64    161.54 o 
   0  -4   8       49.17       46.20      2.37 o 
   1  -4   8       21.24       18.39      1.64 o 
   2  -4   8        1.75        2.10      1.31 o 
   3  -4   8       94.74       98.38      5.08 o 
   4  -4   8        1.03        1.10      1.34 o 
   5  -4   8       83.74       78.15      3.35 o 
   6  -4   8       60.19       59.19      3.28 o 
   7  -4   8        4.64        4.32      1.93 o 
  -6  -3   8        4.90        5.49      1.92 o 
  -5  -3   8      107.43       94.26      6.03 o 
  -4  -3   8       33.08       30.34      2.94 o 
  -3  -3   8      387.79      361.16     41.17 o 
  -2  -3   8        6.57        5.34      1.16 o 
  -1  -3   8      373.80      317.63     48.76 o 
   0  -3   8      104.61       87.39      7.79 o 
   1  -3   8        8.30        5.38      1.14 o 
   2  -3   8      422.44      462.27     11.23 o 
   3  -3   8     1048.13     1135.53     41.70 o 
   4  -3   8     1137.22     1206.84     10.57 o 
   5  -3   8     1150.10     1219.01     37.63 o 
   6  -3   8       54.15       55.66      3.19 o 
   7  -3   8      478.38      491.03     31.14 o 
  -6  -2   8        8.97        9.14      1.94 o 
  -5  -2   8       18.57       18.02      3.11 o 
  -4  -2   8        2.08        1.64      1.31 o 
  -3  -2   8      507.50      551.81     10.92 o 
  -2  -2   8      578.59      557.15     34.59 o 
  -1  -2   8      343.80      296.55     23.78 o 
   0  -2   8       10.85       10.02      1.22 o 
   1  -2   8      167.99      158.53     13.98 o 
   2  -2   8       63.08       74.31      7.79 o 
   3  -2   8      486.83      508.86     12.99 o 
   4  -2   8       65.96       66.67      2.91 o 
   5  -2   8       29.98       35.72      4.36 o 
   6  -2   8      103.23      103.59      3.84 o 
   7  -2   8        3.86        5.13      3.22 o 
   8  -2   8      242.90      244.30      6.26 o 
  -6  -1   8      219.31      230.79      9.25 o 
  -5  -1   8      306.85      325.76     16.06 o 
  -4  -1   8      453.08      448.88     27.65 o 
  -3  -1   8      219.35      214.58      4.59 o 
  -2  -1   8     1436.27     1461.15     33.45 o 
  -1  -1   8      728.96      651.03     19.53 o 
   0  -1   8      167.06      155.74     12.10 o 
   1  -1   8       98.70      109.10      4.67 o 
   2  -1   8        8.02       10.63      1.33 o 
   3  -1   8      629.14      722.94     19.67 o 
   4  -1   8        4.73        7.51      1.51 o 
   5  -1   8      489.43      488.85      6.99 o 
   6  -1   8      428.88      440.29      7.12 o 
   7  -1   8       77.47       79.31      3.62 o 
   8  -1   8       47.43       41.03      3.03 o 
  -6   0   8        0.11        2.90      1.71 o 
  -5   0   8      113.84      120.98      4.18 o 
  -4   0   8      375.07      392.14      6.41 o 
  -3   0   8     1401.64     1457.45     17.49 o 
  -2   0   8      739.11      761.66      9.92 o 
  -1   0   8     7377.10     7063.34    107.17 o 
   0   0   8     3140.45     2952.14    205.69 o 
   1   0   8     3074.18     2876.18    312.94 o 
   2   0   8     3300.31     3222.77    149.20 o 
   3   0   8     2398.17     2507.56     13.75 o 
   4   0   8      810.79      810.73     17.13 o 
   5   0   8      568.53      608.07      7.72 o 
   6   0   8      502.00      510.94     13.35 o 
   7   0   8      429.14      413.97      7.28 o 
   8   0   8       16.02       16.15      2.21 o 
  -6   1   8      104.83      118.78      4.47 o 
  -5   1   8        6.67        8.23      1.75 o 
  -4   1   8        1.75        1.56      2.56 o 
  -3   1   8       42.27       44.28      2.34 o 
  -2   1   8        5.86        3.81      1.74 o 
  -1   1   8      833.44      876.54     35.53 o 
   0   1   8       54.49       45.25      2.20 o 
   1   1   8      253.72      237.76     34.00 o 
   2   1   8      228.09      199.49     28.03 o 
   3   1   8      274.04      267.85     25.19 o 
   4   1   8      626.76      645.71     39.16 o 
   5   1   8      428.57      427.33      6.44 o 
   6   1   8      506.20      489.11     18.55 o 
   7   1   8      241.67      252.32      5.71 o 
   8   1   8      628.57      648.50     26.82 o 
  -6   2   8      201.34      212.63      5.64 o 
  -5   2   8      404.96      444.71      7.26 o 
  -4   2   8      914.14      980.04     14.34 o 
  -3   2   8       13.52       15.93      1.66 o 
  -2   2   8      260.41      264.19      3.48 o 
  -1   2   8        8.51        9.92      1.22 o 
   0   2   8      104.95      118.20      3.03 o 
   1   2   8      480.05      411.18     36.15 o 
   2   2   8      905.69      823.94     97.58 o 
   3   2   8      263.07      234.03     26.57 o 
   4   2   8        6.27        5.19      1.35 o 
   5   2   8      313.68      298.41      7.85 o 
   6   2   8      232.59      222.41      8.55 o 
   7   2   8        1.02        2.09      1.51 o 
   8   2   8        7.06        7.69      1.90 o 
   9   2   8       46.93       48.70      6.49 o 
  -6   3   8      108.06      111.22      4.32 o 
  -5   3   8      654.25      687.34      8.90 o 
  -4   3   8      174.94      199.60      5.59 o 
  -3   3   8      145.41      160.09      3.10 o 
  -2   3   8       55.82       64.50      1.94 o 
  -1   3   8     1145.42     1158.16     52.15 o 
   0   3   8     2030.06     2053.18     38.33 o 
   1   3   8      956.46      924.32     26.97 o 
   2   3   8      483.10      473.74     47.66 o 
   3   3   8      504.73      469.05     46.16 o 
   4   3   8       51.81       39.41      2.33 o 
   5   3   8      151.34      145.36      5.27 o 
   6   3   8       54.81       61.28      3.04 o 
   7   3   8       23.31       28.45      2.50 o 
   8   3   8        9.74        8.67      2.20 o 
   9   3   8       23.79       30.68      3.22 o 
  -6   4   8      135.64      147.17      6.83 o 
  -5   4   8      124.41      135.48      4.25 o 
  -4   4   8      139.10      148.77      6.81 o 
  -3   4   8      206.11      218.85      6.09 o 
  -2   4   8       43.11       22.49      2.28 o 
  -1   4   8        2.29        3.87      1.18 o 
   0   4   8      135.66      142.27      3.53 o 
   1   4   8       95.49       91.01      2.78 o 
   2   4   8       31.98       31.33      2.03 o 
   3   4   8      633.50      598.10     46.67 o 
   4   4   8      875.84      796.53     46.03 o 
   5   4   8      546.26      526.43     18.66 o 
   6   4   8     1506.97     1552.85     12.78 o 
   7   4   8      648.69      719.45      9.32 o 
   8   4   8      617.22      690.81     10.98 o 
   9   4   8      142.83      165.24     10.37 o 
  -5   5   8        1.24        0.00      2.12 o 
  -4   5   8        9.71        3.88      5.50 o 
  -3   5   8      107.82      109.53      3.10 o 
  -2   5   8        5.86        9.64      1.43 o 
  -1   5   8       13.33       13.78      1.46 o 
   0   5   8        6.05        5.53      1.18 o 
   1   5   8       21.85       23.89      1.79 o 
   2   5   8      556.68      544.52      9.48 o 
   3   5   8       37.61       33.24      4.63 o 
   4   5   8      213.54      205.43     15.04 o 
   5   5   8       23.33       25.74      2.37 o 
   6   5   8       14.16       14.45      1.83 o 
   7   5   8       36.22       42.85      2.96 o 
   8   5   8      160.76      187.17      7.57 o 
  -5   6   8      721.45      766.92     26.59 o 
  -4   6   8      942.73      903.38     42.71 o 
  -3   6   8      919.71      911.80     13.77 o 
  -2   6   8      102.95      123.31      5.31 o 
  -1   6   8      868.36      875.95     20.58 o 
   0   6   8     1216.60     1219.79     12.25 o 
   1   6   8      196.23      214.79      4.11 o 
   2   6   8      182.68      197.03      4.01 o 
   3   6   8       65.14       63.94      2.67 o 
   4   6   8       86.90       79.56      5.01 o 
   5   6   8        3.96        3.51      1.42 o 
   6   6   8       52.59       52.70      3.34 o 
   7   6   8       11.76       15.09      3.34 o 
   8   6   8      184.07      203.19      5.58 o 
  -5   7   8        1.38        1.02      2.62 o 
  -4   7   8       63.08       69.98      5.04 o 
  -3   7   8      145.76      148.76      6.41 o 
  -2   7   8      644.57      623.80     11.61 o 
  -1   7   8     1037.46     1080.44     14.72 o 
   0   7   8     1485.34     1589.91     17.45 o 
   1   7   8      656.01      668.18     11.38 o 
   2   7   8      504.28      493.29      6.20 o 
   3   7   8     1110.94     1104.20     52.44 o 
   4   7   8      963.44      917.31     57.81 o 
   5   7   8      317.21      317.98     20.33 o 
   6   7   8       55.20       61.37      6.87 o 
   7   7   8        3.50        7.33      1.92 o 
   8   7   8      176.00      204.76      5.64 o 
  -4   8   8       46.62       45.55      4.48 o 
  -3   8   8       79.69       83.64      5.50 o 
  -2   8   8       29.91       31.29      3.72 o 
  -1   8   8       14.61       17.14      3.03 o 
   0   8   8       28.87       33.19      3.53 o 
   1   8   8       51.80       46.81      4.02 o 
   2   8   8      107.50      106.01      5.20 o 
   3   8   8       16.97       15.89      2.73 o 
   4   8   8      136.29      126.31      5.73 o 
   5   8   8      233.93      222.80     14.36 o 
   6   8   8        4.52        4.87      1.61 o 
   7   8   8       32.02       38.62      4.44 o 
   8   8   8      106.14      134.52      4.85 o 
  -3   9   8      168.00      155.59      7.28 o 
  -2   9   8      209.42      198.49      7.55 o 
  -1   9   8       16.72       15.85      3.00 o 
   0   9   8        4.01        6.68      2.39 o 
   1   9   8       98.94      100.36      5.31 o 
   2   9   8       72.84       74.34      4.74 o 
   3   9   8       21.31       19.23      3.19 o 
   4   9   8        3.80        6.56      2.43 o 
   5   9   8      498.24      449.93     10.73 o 
   6   9   8       40.47       43.16      4.67 o 
   7   9   8       12.98       12.67      3.19 o 
  -2  10   8      388.20      377.37     10.66 o 
  -1  10   8      420.77      424.97     11.08 o 
   0  10   8      299.04      317.02      9.44 o 
   1  10   8      490.44      464.53     10.92 o 
   2  10   8     1025.00      957.85     15.40 o 
   3  10   8      271.25      260.66      8.38 o 
   4  10   8      326.32      296.69      8.95 o 
   5  10   8      237.79      213.74      7.89 o 
   6  10   8       96.96       94.22      6.03 o 
  -1  11   8       47.84       49.01      5.16 o 
   0  11   8       17.00       19.53      3.53 o 
   1  11   8       86.06       87.16      5.54 o 
   2  11   8        7.89        4.13      2.62 o 
   3  11   8      259.66      256.10      8.84 o 
   4  11   8      366.59      352.33     10.24 o 
   5  11   8      457.70      423.72     11.23 o 
   1  12   8       31.90       24.88      3.91 o 
   2  12   8       26.98       20.03      3.60 o 
   3  12   8       29.42       27.95      4.21 o 
   4  12   8        0.40        1.02      2.84 o 
  -2  -7   9      301.79      275.83     37.87 o 
  -1  -7   9       66.99       74.83      6.69 o 
   0  -7   9      139.66      131.53     12.02 o 
   1  -7   9      297.24      281.97      8.42 o 
  -3  -6   9      246.51      214.30     22.57 o 
  -2  -6   9      437.75      361.50     45.84 o 
  -1  -6   9       47.00       42.41      2.98 o 
   0  -6   9      188.59       60.42     80.75 o 
   1  -6   9       82.39       78.89      4.89 o 
   2  -6   9       66.39       66.64      4.67 o 
  -4  -5   9       58.08       48.66      3.23 o 
  -3  -5   9      125.33      107.83     12.12 o 
  -2  -5   9      242.21      210.87     25.83 o 
  -1  -5   9      445.79      343.12     65.16 o 
   0  -5   9      653.24      582.41     39.85 o 
   1  -5   9      698.84      657.10     11.95 o 
   2  -5   9      643.95      613.25     11.53 o 
   3  -5   9      638.21      605.86     11.57 o 
   4  -5   9      961.19      934.03     14.53 o 
   5  -5   9      344.47      329.04      6.54 o 
   6  -5   9      166.37      158.17      7.09 o 
  -4  -4   9      117.70       98.66     12.57 o 
  -3  -4   9        6.61        7.70      1.74 o 
  -2  -4   9      247.10      178.41     52.25 o 
  -1  -4   9       39.86       32.93      4.27 o 
   0  -4   9        6.92        9.79      2.47 o 
   1  -4   9      164.04      148.27      5.96 o 
   2  -4   9        0.60        0.64      1.90 o 
   3  -4   9        2.44        1.86      2.01 o 
   4  -4   9      142.43      140.76      4.21 o 
   5  -4   9      121.93      117.74      4.49 o 
   6  -4   9      329.62      335.00     14.98 o 
  -5  -3   9      313.84      302.21     29.59 o 
  -4  -3   9      421.76      400.29     29.51 o 
  -3  -3   9      113.29       44.95     55.87 o 
  -2  -3   9       53.52       52.78      3.93 o 
  -1  -3   9      205.03      179.46     27.31 o 
   0  -3   9      302.42      260.09      7.43 o 
   1  -3   9       58.44       46.62      3.60 o 
   2  -3   9        0.49        0.72      1.74 o 
   3  -3   9      145.74      152.44      4.48 o 
   4  -3   9      152.57      163.97      4.37 o 
   5  -3   9      408.30      412.37      6.95 o 
   6  -3   9      206.97      219.21     11.63 o 
   7  -3   9      149.87      147.25      5.03 o 
  -5  -2   9      213.02      217.91      8.59 o 
  -4  -2   9      275.62      280.03     12.71 o 
  -3  -2   9      330.91      339.32      9.10 o 
  -2  -2   9      929.96      915.46     35.69 o 
  -1  -2   9      620.63      600.43     11.11 o 
   0  -2   9     1579.95     1501.95     16.95 o 
   1  -2   9      734.20      715.59     11.72 o 
   2  -2   9       93.01      111.34     10.79 o 
   3  -2   9       11.33       11.47      1.62 o 
   4  -2   9      183.77      196.38     14.15 o 
   5  -2   9      108.14      109.24      3.86 o 
   6  -2   9        0.71        2.11      1.61 o 
   7  -2   9       11.05       10.91      2.10 o 
  -5  -1   9      117.49      129.16      4.54 o 
  -4  -1   9        0.29        0.12      0.55 o 
  -3  -1   9       10.27        9.50      1.59 o 
  -2  -1   9      140.28      139.01      5.92 o 
  -1  -1   9      208.29      208.16      6.75 o 
   0  -1   9      395.09      379.19      8.53 o 
   1  -1   9      111.47      126.12      5.23 o 
   2  -1   9      152.65      169.74     11.55 o 
   3  -1   9      382.88      404.45     18.02 o 
   4  -1   9     1030.21     1124.05     19.10 o 
   5  -1   9      948.34     1026.56     20.33 o 
   6  -1   9     1071.01     1065.67     11.25 o 
   7  -1   9      721.10      737.26      9.99 o 
   8  -1   9      171.11      178.97      5.55 o 
  -5   0   9        8.09       12.39      2.00 o 
  -4   0   9       35.52       39.29      2.66 o 
  -3   0   9       43.32       47.52      2.62 o 
  -2   0   9        3.64        2.66      2.01 o 
  -1   0   9     1060.70     1048.54     14.07 o 
   0   0   9       84.91       89.55      4.44 o 
   1   0   9      220.31      204.97     12.93 o 
   2   0   9       46.03       42.37      2.28 o 
   3   0   9        4.73        4.97      1.39 o 
   4   0   9      100.58      102.71      3.46 o 
   5   0   9       87.01       92.35      3.55 o 
   6   0   9       76.35       72.78      3.44 o 
   7   0   9       49.88       51.44      3.26 o 
   8   0   9      190.83      183.24      7.07 o 
  -5   1   9      241.88      264.93      5.99 o 
  -4   1   9      957.90     1017.66     12.65 o 
  -3   1   9      217.92      226.86      7.40 o 
  -2   1   9      380.10      382.22      8.88 o 
  -1   1   9      789.37      778.14     11.91 o 
   0   1   9     2612.62     2410.37    175.31 o 
   1   1   9      933.94      822.31     98.11 o 
   2   1   9       80.40       79.05      7.47 o 
   3   1   9       46.10       47.95      5.31 o 
   4   1   9      647.94      649.81     46.12 o 
   5   1   9       17.44       18.53      1.90 o 
   6   1   9        9.19        8.56      3.00 o 
   7   1   9       90.42       86.08      3.81 o 
   8   1   9       96.37       98.22      4.49 o 
  -5   2   9       78.95       77.15      5.14 o 
  -4   2   9       25.86       35.69      3.98 o 
  -3   2   9      132.11      134.58      5.73 o 
  -2   2   9       55.93       57.12      4.02 o 
  -1   2   9     1255.53     1292.84     11.13 o 
   0   2   9     1075.06     1008.20     50.11 o 
   1   2   9     2650.33     2539.79    211.76 o 
   2   2   9     1726.39     1579.79    178.10 o 
   3   2   9      961.44      880.73    107.02 o 
   4   2   9     2335.93     2234.57    205.14 o 
   5   2   9      555.52      547.00     11.87 o 
   6   2   9      112.74      108.75      3.89 o 
   7   2   9      386.44      398.66      7.28 o 
   8   2   9      410.15      446.17     17.52 o 
  -5   3   9       15.64       17.30      3.26 o 
  -4   3   9       36.49       42.37      4.13 o 
  -3   3   9        8.98        9.60      2.43 o 
  -2   3   9       14.90       11.95      2.07 o 
  -1   3   9      237.54      228.24      4.39 o 
   0   3   9        2.04        0.84      1.01 o 
   1   3   9     3103.90     2978.70    213.75 o 
   2   3   9      380.51      373.85     23.76 o 
   3   3   9       13.62       13.20      1.64 o 
   4   3   9        8.73       11.40      1.58 o 
   5   3   9        0.59        2.35      1.31 o 
   6   3   9       71.86       83.00      8.08 o 
   7   3   9      101.58      106.49      4.03 o 
   8   3   9      303.39      350.24      7.85 o 
  -5   4   9      287.05      287.93      8.84 o 
  -4   4   9      814.07      844.10     13.73 o 
  -3   4   9      440.72      463.73      9.75 o 
  -2   4   9      896.19      877.58     26.97 o 
  -1   4   9      115.20      105.83      3.22 o 
   0   4   9        9.57       10.00      1.45 o 
   1   4   9       16.49       17.77      1.68 o 
   2   4   9        0.17        0.55      1.02 o 
   3   4   9      290.43      272.68     24.96 o 
   4   4   9      198.44      175.16     18.97 o 
   5   4   9      175.92      175.12      4.61 o 
   6   4   9       74.56       77.83      4.38 o 
   7   4   9      208.66      230.13      5.70 o 
   8   4   9        8.15        9.56      2.08 o 
  -3   5   9      668.39      697.69     11.61 o 
  -2   5   9       73.56       90.86      3.19 o 
  -1   5   9       82.76       90.38      4.17 o 
   0   5   9      581.98      505.79     75.40 o 
   1   5   9     1429.70     1393.78     15.44 o 
   2   5   9      968.45      936.95     46.33 o 
   3   5   9      604.90      589.13     45.38 o 
   4   5   9      872.04      833.52     39.71 o 
   5   5   9      156.40      153.08      4.28 o 
   6   5   9       48.20       45.94      2.90 o 
   7   5   9       61.36       67.60      3.54 o 
   8   5   9        8.63       11.31      2.18 o 
  -4   6   9       16.88       17.71      2.96 o 
  -3   6   9      121.98      113.34      5.65 o 
  -2   6   9       74.94       89.70      4.93 o 
  -1   6   9       63.77       65.28      4.17 o 
   0   6   9      102.58       97.12      3.10 o 
   1   6   9       83.64       87.78      3.45 o 
   2   6   9      137.40      127.61      6.01 o 
   3   6   9       51.59       52.42      4.13 o 
   4   6   9      387.44      372.07     23.23 o 
   5   6   9      148.42      139.35      4.17 o 
   6   6   9      329.55      342.40     23.27 o 
   7   6   9      173.10      201.81     13.54 o 
   8   6   9      614.83      723.64     15.10 o 
  -4   7   9      143.04      150.35      6.71 o 
  -3   7   9       64.41       70.63      5.04 o 
  -2   7   9       35.48       39.33      3.87 o 
  -1   7   9       14.23       17.07      2.77 o 
   0   7   9      168.68      162.19      6.14 o 
   1   7   9       20.67       21.58      2.84 o 
   2   7   9       30.41       29.06      2.17 o 
   3   7   9       92.64       83.80      3.39 o 
   4   7   9       15.85        8.83      3.32 o 
   5   7   9        0.30        0.00      1.35 o 
   6   7   9        2.63        0.86      1.55 o 
   7   7   9        8.10        6.38      1.90 o 
   8   7   9        0.55        2.58      1.90 o 
  -3   8   9      936.70      954.59     15.93 o 
  -2   8   9      797.42      836.78     14.57 o 
  -1   8   9      487.30      521.12     11.23 o 
   0   8   9      456.30      425.65     10.01 o 
   1   8   9      706.08      710.89     12.74 o 
   2   8   9      684.02      664.34     12.25 o 
   3   8   9       65.56       67.06      4.63 o 
   4   8   9      186.28      169.51      6.75 o 
   5   8   9        0.81        7.67      5.82 o 
   6   8   9        4.18        4.61      1.67 o 
   7   8   9        0.02        0.00      2.12 o 
  -3   9   9        7.62       13.12      3.22 o 
  -2   9   9       10.20        9.63      3.11 o 
  -1   9   9        0.32        1.40      2.28 o 
   1   9   9      601.07      608.51     12.25 o 
   2   9   9      388.23      357.34      9.48 o 
   3   9   9      241.95      237.63      8.08 o 
   4   9   9      245.62      209.75      7.62 o 
   5   9   9      649.74      590.23     12.63 o 
   6   9   9      380.08      355.44     10.24 o 
   7   9   9       78.48       81.28      5.77 o 
  -2  10   9       90.55      107.99      6.64 o 
  -1  10   9      184.99      181.99      7.70 o 
   1  10   9        5.27        6.60      2.77 o 
   2  10   9       49.40       54.54      4.86 o 
   3  10   9       95.94       91.15      5.80 o 
   4  10   9        0.60        0.00      2.50 o 
   5  10   9       16.59       11.34      3.11 o 
   6  10   9       64.59       58.64      5.46 o 
   1  11   9       22.04       19.50      3.41 o 
   2  11   9        0.30        4.25      2.84 o 
   3  11   9       77.46       75.14      5.46 o 
   4  11   9        3.82        2.92      2.66 o 
   5  11   9        0.22        0.00      2.47 o 
  -2  -6  10       10.85       10.20      3.22 o 
  -1  -6  10        3.85        7.47      2.88 o 
   0  -6  10        0.42        0.00      2.28 o 
   1  -6  10        0.62        1.56      2.35 o 
   2  -6  10      246.95      235.39      7.93 o 
  -3  -5  10        2.99        1.86      2.69 o 
  -2  -5  10        0.68        0.30      2.24 o 
  -1  -5  10      205.89      214.27      7.81 o 
   0  -5  10       57.88       58.45      4.70 o 
   1  -5  10       61.23       70.32      4.89 o 
   2  -5  10      116.19      124.41      6.11 o 
   3  -5  10       90.43       80.22      5.23 o 
   4  -5  10      152.91      143.38      6.60 o 
   5  -5  10       28.02       22.30      3.57 o 
  -3  -4  10      298.17      318.12      9.90 o 
  -2  -4  10      846.66      879.79     15.32 o 
  -1  -4  10      873.01      852.59     14.64 o 
   0  -4  10     1168.14     1109.49     16.23 o 
   1  -4  10      161.23      167.84      6.71 o 
   2  -4  10      293.42      264.11      8.04 o 
   3  -4  10      381.69      370.77      9.60 o 
   4  -4  10      136.38      143.34      6.49 o 
   5  -4  10        4.86        4.32      1.84 o 
  -4  -3  10       35.67       37.40      4.36 o 
  -3  -3  10        5.52        5.96      2.62 o 
  -2  -3  10      100.88       90.31      5.54 o 
  -1  -3  10      349.40      343.95      9.25 o 
   0  -3  10      184.88      182.37      6.90 o 
   1  -3  10      498.00      467.45     10.32 o 
   2  -3  10      626.76      617.80     11.87 o 
   3  -3  10      577.31      554.50     11.27 o 
   4  -3  10      670.13      683.06     30.69 o 
   5  -3  10      216.90      213.75      5.42 o 
   6  -3  10      767.39      767.07     14.49 o 
  -4  -2  10        5.25        3.53      2.54 o 
  -3  -2  10        6.30        4.82      2.66 o 
  -2  -2  10        9.71        6.14      2.35 o 
  -1  -2  10       12.24        9.98      2.47 o 
   0  -2  10      278.25      254.70      7.70 o 
   1  -2  10      218.82      209.34      7.05 o 
   2  -2  10       33.34       30.46      3.57 o 
   3  -2  10       29.59       26.28      2.64 o 
   4  -2  10        7.26        9.64      1.88 o 
   5  -2  10        3.43        3.22      1.53 o 
   6  -2  10       46.12       48.06      3.20 o 
   7  -2  10      164.90      164.10      5.31 o 
  -4  -1  10      404.37      407.63     11.04 o 
  -3  -1  10      336.80      324.15      9.37 o 
  -2  -1  10      253.76      251.13      8.08 o 
  -1  -1  10       18.48       22.99      2.92 o 
   0  -1  10      347.89      331.77      8.53 o 
   1  -1  10       32.26       32.81      3.34 o 
   2  -1  10      324.21      303.59      8.19 o 
   3  -1  10        2.07        1.94      1.35 o 
   4  -1  10        3.85        4.47      1.60 o 
   5  -1  10       29.75       32.72      2.78 o 
   6  -1  10       93.86      104.04      4.10 o 
   7  -1  10       79.03       76.33      3.89 o 
  -5   0  10       26.39       24.92      3.83 o 
  -4   0  10      100.46      107.80      6.18 o 
  -3   0  10       51.88       54.70      4.40 o 
  -2   0  10      205.78      201.64      7.24 o 
  -1   0  10      245.50      266.08      7.78 o 
   0   0  10     1585.96     1628.53     18.24 o 
   1   0  10      602.36      571.49     10.77 o 
   2   0  10      884.57      904.05      8.88 o 
   3   0  10     1067.46     1079.33     12.54 o 
   4   0  10      130.48      148.71      4.21 o 
   5   0  10       73.11       78.68      3.40 o 
   6   0  10      237.20      240.05      5.71 o 
   7   0  10      210.74      202.96      5.66 o 
  -5   1  10      132.89      143.41      7.05 o 
  -4   1  10      126.90      136.06      6.49 o 
  -3   1  10      311.82      318.46      9.14 o 
  -2   1  10        3.88        3.07      2.16 o 
  -1   1  10        3.64        4.82      2.12 o 
   0   1  10      229.18      217.49      6.83 o 
   1   1  10      223.77      206.60     22.28 o 
   2   1  10       46.58       45.24      5.80 o 
   3   1  10       85.70       87.70      8.69 o 
   4   1  10      244.41      232.73     10.68 o 
   5   1  10      158.21      156.41      4.48 o 
   6   1  10      582.97      565.68      8.41 o 
   7   1  10      516.63      522.58      8.56 o 
   8   1  10      606.66      600.50     27.99 o 
  -5   2  10       82.25       91.87      5.80 o 
  -4   2  10      185.72      200.27      7.59 o 
  -3   2  10       86.56       91.94      5.46 o 
  -2   2  10       19.62       20.67      2.84 o 
  -1   2  10        8.43        8.15      2.28 o 
   0   2  10       16.92       14.29      1.67 o 
   1   2  10     1121.85     1080.11     89.31 o 
   2   2  10      283.17      276.59     26.76 o 
   3   2  10      336.91      317.11     28.75 o 
   4   2  10       15.64       14.00      1.89 o 
   5   2  10       65.90       65.05      4.21 o 
   6   2  10        0.34        0.00      1.34 o 
   7   2  10       10.76       11.42      2.35 o 
   8   2  10        0.58        1.81      1.92 o 
  -5   3  10      144.42      153.12      7.09 o 
  -4   3  10      395.96      407.98     10.43 o 
  -3   3  10      585.21      607.26     11.95 o 
  -2   3  10      818.39      824.79     13.24 o 
  -1   3  10      345.41      354.41      9.84 o 
   0   3  10      432.00      408.76      8.14 o 
   1   3  10      919.04      866.60     52.72 o 
   2   3  10     1492.77     1415.26     78.02 o 
   3   3  10      280.69      262.23     21.24 o 
   4   3  10       64.20       67.42      8.25 o 
   5   3  10        8.14        8.48      1.70 o 
   6   3  10       36.84       41.85      3.28 o 
   7   3  10        1.99        0.79      1.62 o 
   8   3  10       51.77       58.61      6.22 o 
  -4   4  10       11.50       13.05      2.92 o 
  -3   4  10       15.14       15.70      2.88 o 
  -2   4  10        2.03        1.52      1.93 o 
  -1   4  10       82.05       90.71      3.27 o 
   0   4  10      185.89      186.39      4.29 o 
   1   4  10      626.19      605.98     25.09 o 
   2   4  10      304.30      271.22     17.73 o 
   3   4  10      915.66      897.50     60.06 o 
   4   4  10      660.98      633.33     23.14 o 
   5   4  10      607.59      565.74     14.05 o 
   6   4  10      348.29      344.99      6.68 o 
   7   4  10      210.21      222.55      5.79 o 
   8   4  10       76.01       96.13      4.37 o 
  -3   5  10        0.97        0.72      1.18 o 
  -2   5  10        6.51        1.14      0.95 o 
  -1   5  10       15.10        8.56      7.62 o 
   0   5  10       52.76       54.56      4.12 o 
   1   5  10      119.19      113.81      5.48 o 
   2   5  10      122.49      117.73     10.45 o 
   3   5  10     1068.09     1028.35     74.04 o 
   4   5  10      126.43      129.72      4.08 o 
   5   5  10        0.75        0.63      1.37 o 
   6   5  10        3.59        4.03      1.68 o 
   7   5  10        1.50        2.16      1.68 o 
   8   5  10       99.17      122.13      4.89 o 
  -3   6  10      469.22      493.81     10.85 o 
  -2   6  10     1066.28     1149.81     15.82 o 
  -1   6  10      639.66      642.57     11.72 o 
   0   6  10      878.69      869.46     20.92 o 
   1   6  10       82.33       85.45      3.17 o 
   2   6  10        2.11        0.74      0.58 o 
   3   6  10      388.71      376.23     31.44 o 
   4   6  10      166.47      167.30      9.05 o 
   5   6  10        8.63       10.32      1.84 o 
   6   6  10       10.88       11.78      1.95 o 
   7   6  10       13.43       20.29      3.00 o 
   8   6  10       21.27       23.76      2.71 o 
  -3   7  10       54.98       66.23      5.04 o 
  -2   7  10      283.61      288.80      8.72 o 
  -1   7  10      671.77      657.37     12.44 o 
   0   7  10       21.36       26.78      3.38 o 
   1   7  10      405.64      403.69      9.71 o 
   2   7  10      606.50      577.61     13.35 o 
   3   7  10      904.36      868.36     53.14 o 
   4   7  10      996.94      926.44     14.94 o 
   5   7  10      505.87      486.73      7.67 o 
   6   7  10      309.37      324.15     18.15 o 
   7   7  10      143.57      167.08     19.10 o 
  -3   8  10       52.58       58.94      5.27 o 
  -2   8  10      100.33      116.07      6.14 o 
   0   8  10       14.24       16.31      2.96 o 
   1   8  10        6.03        5.50      2.58 o 
   2   8  10       49.13       42.03      4.10 o 
   3   8  10       19.45       20.63      3.38 o 
   4   8  10       65.93       57.46      4.67 o 
   5   8  10      109.91       96.84      5.84 o 
   6   8  10       28.76       34.45      2.88 o 
   7   8  10       69.42       85.70      9.62 o 
  -2   9  10       74.97       65.96      5.27 o 
  -1   9  10       17.59       18.89      3.38 o 
   0   9  10       15.18       15.29      3.07 o 
   1   9  10        2.41        3.60      2.28 o 
   2   9  10       10.79        9.10      2.62 o 
   3   9  10        2.46        1.37      2.54 o 
   4   9  10        0.68        0.00      2.16 o 
   5   9  10       12.13       12.97      3.45 o 
   6   9  10       46.93       47.37      5.31 o 
  -1  10  10      406.16      421.33     11.61 o 
   0  10  10      284.48      280.42      9.48 o 
   1  10  10      299.45      300.71      9.52 o 
   2  10  10       86.62       81.25      5.69 o 
   3  10  10      290.96      276.59      9.33 o 
   4  10  10      141.26      126.04      6.83 o 
   5  10  10       58.40       59.02      5.20 o 
   1  11  10        6.64        9.48      3.07 o 
   2  11  10      137.82      129.72      6.90 o 
   3  11  10      161.30      147.28      7.51 o 
   4  11  10       92.65       78.44      5.80 o 
  -1  -5  11      469.45      467.60     11.80 o 
   0  -5  11      741.02      713.05     14.22 o 
   1  -5  11      402.36      394.47     10.62 o 
   2  -5  11      509.46      452.85     11.19 o 
   3  -5  11      522.27      488.69     11.76 o 
  -2  -4  11       33.85       41.04      4.70 o 
  -1  -4  11        0.68        0.00      2.16 o 
   0  -4  11        0.90        1.86      2.28 o 
   1  -4  11       13.28       15.02      3.00 o 
   2  -4  11        1.43        0.00      2.20 o 
   3  -4  11      144.27      148.04      6.90 o 
   4  -4  11      125.83      121.72      6.45 o 
  -3  -3  11       49.59       44.95      4.67 o 
  -2  -3  11      317.39      328.10      9.90 o 
  -1  -3  11      106.64       97.40      5.92 o 
   0  -3  11        0.19        0.00      2.05 o 
   1  -3  11      141.52      141.14      6.56 o 
   2  -3  11       68.26       61.56      4.82 o 
   3  -3  11       10.81        8.00      2.50 o 
   4  -3  11      120.34      123.08      6.33 o 
   5  -3  11      135.01      121.68      6.49 o 
  -3  -2  11      239.66      267.56      9.22 o 
  -2  -2  11      152.33      155.21      7.09 o 
  -1  -2  11      608.15      610.07     12.74 o 
   0  -2  11      672.07      656.30     12.90 o 
   1  -2  11      945.75      932.43     15.10 o 
   2  -2  11      787.54      730.31     13.31 o 
   3  -2  11      208.24      211.57      7.51 o 
   4  -2  11      382.23      376.11     10.05 o 
   5  -2  11      159.90      169.33      5.07 o 
   6  -2  11       84.66       87.87      4.42 o 
  -3  -1  11       15.15       12.44      3.07 o 
  -2  -1  11      110.82      107.87      5.88 o 
  -1  -1  11        2.62        4.97      2.47 o 
   0  -1  11       15.97       11.38      2.69 o 
   1  -1  11       15.55       14.22      2.66 o 
   2  -1  11        4.19        3.38      2.09 o 
   3  -1  11      385.39      376.65      9.71 o 
   4  -1  11      389.56      432.85     29.07 o 
   5  -1  11      233.49      247.29      5.89 o 
   6  -1  11      198.71      204.29      5.58 o 
  -4   0  11        0.43        0.00      2.28 o 
  -3   0  11       54.94       58.41      5.12 o 
  -2   0  11      108.36      126.50      6.18 o 
  -1   0  11       18.78       14.15      2.77 o 
   0   0  11        0.63        0.87      2.01 o 
   1   0  11      243.07      232.97      7.62 o 
   2   0  11      429.15      406.16      9.82 o 
   3   0  11       30.54       29.43      2.45 o 
   4   0  11        5.05        4.51      1.51 o 
   5   0  11       15.39       16.94      2.18 o 
   6   0  11       11.43       10.61      2.15 o 
   7   0  11       32.05       31.37      2.94 o 
  -4   1  11      672.05      750.75     14.94 o 
  -3   1  11      488.28      536.86     12.29 o 
  -2   1  11      466.65      455.58     10.92 o 
  -1   1  11      457.89      441.16     10.32 o 
   0   1  11      451.51      444.01     10.13 o 
   1   1  11       22.06       26.13      3.22 o 
   2   1  11      143.80      136.30      9.50 o 
   3   1  11      372.99      349.87      8.06 o 
   4   1  11      160.33      165.55      4.65 o 
   5   1  11        0.13        0.49      1.52 o 
   6   1  11        5.67        5.71      1.94 o 
   7   1  11        0.73        0.00      1.66 o 
  -4   2  11        8.91        7.24      3.03 o 
  -3   2  11       58.78       53.90      4.89 o 
  -2   2  11       71.36       65.16      4.63 o 
  -1   2  11      208.26      208.92      7.21 o 
   0   2  11      245.02      259.48      7.85 o 
   1   2  11      748.59      717.08     35.16 o 
   2   2  11      602.48      574.26     51.72 o 
   3   2  11      980.37      876.94     81.76 o 
   4   2  11      507.85      493.91     10.87 o 
   5   2  11      317.49      320.74      6.37 o 
   6   2  11       25.39       25.77      2.59 o 
   7   2  11       64.45       67.62      4.48 o 
  -4   3  11       10.61       13.35      3.30 o 
  -3   3  11       62.70       61.71      5.04 o 
  -2   3  11      239.45      239.30      7.93 o 
  -1   3  11        6.66        3.72      2.05 o 
   0   3  11        0.60        0.57      1.19 o 
   1   3  11       29.18       29.69      2.35 o 
   2   3  11      455.04      436.27     37.53 o 
   3   3  11      115.16      111.42      3.78 o 
   4   3  11       32.35       30.95      2.51 o 
   5   3  11        4.64        6.22      2.14 o 
   6   3  11        3.82        3.78      1.70 o 
   7   3  11      109.93      117.85      4.53 o 
  -3   4  11      388.60      406.53     10.35 o 
  -2   4  11       96.65       97.40      5.23 o 
  -1   4  11      428.35      444.20      9.98 o 
   0   4  11      109.68      115.68      3.73 o 
   1   4  11       16.51       13.17      2.81 o 
   2   4  11        6.33        4.90      1.57 o 
   3   4  11      668.45      672.07     32.39 o 
   4   4  11      139.16      147.20      8.36 o 
   5   4  11      124.77      120.33      4.17 o 
   6   4  11      157.75      155.58      4.89 o 
   7   4  11        3.94        2.72      1.77 o 
  -2   5  11      220.42      223.03      7.47 o 
  -1   5  11      532.54      540.46      9.01 o 
   0   5  11      920.00      920.31      9.68 o 
   1   5  11      360.61      345.41      8.10 o 
   2   5  11      160.13      149.68      7.78 o 
   3   5  11     1499.89     1446.83     84.81 o 
   4   5  11      880.46      859.06     30.88 o 
   5   5  11      362.13      363.74     11.13 o 
   6   5  11        9.37       14.53      5.23 o 
   7   5  11       79.82       85.54      4.20 o 
  -2   6  11       90.06       92.70      5.39 o 
  -1   6  11       18.68       24.54      3.26 o 
   0   6  11        5.96        6.21      1.54 o 
   1   6  11      167.94      162.57      6.60 o 
   2   6  11       45.64       42.72      2.78 o 
   3   6  11      648.72      594.43     40.96 o 
   4   6  11      171.67      162.23     10.43 o 
   5   6  11      564.37      561.93      8.48 o 
   6   6  11      300.03      294.53      6.54 o 
   7   6  11      382.41      441.85     18.74 o 
  -2   7  11        0.57        0.00      2.28 o 
  -1   7  11       11.18       12.71      3.00 o 
   0   7  11        1.06        2.16      2.12 o 
   1   7  11       29.81       27.73      3.41 o 
   2   7  11        4.59        2.09      2.43 o 
   3   7  11       17.60       11.03      6.05 o 
   4   7  11       10.32        9.14      1.86 o 
   5   7  11      226.41      217.51      5.57 o 
   6   7  11       17.24       19.87      2.46 o 
   7   7  11        9.53       14.01      3.43 o 
  -1   8  11      512.27      486.60     11.64 o 
   0   8  11      728.20      736.45     13.92 o 
   1   8  11      637.34      617.65     12.71 o 
   2   8  11      270.12      247.49      8.50 o 
   3   8  11       63.87       53.44      4.59 o 
   4   8  11       37.67       35.01      4.21 o 
   5   8  11      304.02      285.27      9.56 o 
   6   8  11       50.38       50.08      3.29 o 
  -1   9  11       31.88       31.67      4.21 o 
   0   9  11       85.76       86.52      5.96 o 
   1   9  11      235.77      223.60      8.27 o 
   2   9  11       16.67       20.07      3.45 o 
   3   9  11      109.48      101.58      5.99 o 
   4   9  11      273.72      243.09      8.91 o 
   5   9  11      329.02      305.45      9.98 o 
   1  10  11      195.66      196.02      8.31 o 
   2  10  11       40.53       40.02      4.78 o 
   3  10  11       24.16       26.82      3.87 o 
   4  10  11        3.22        4.44      2.88 o 
   1  -4  12      393.16      378.43     10.89 o 
   2  -4  12      162.28      162.11      7.55 o 
  -1  -3  12      171.05      169.05      7.59 o 
   0  -3  12      483.69      497.07     12.21 o 
   1  -3  12      543.73      538.91     12.44 o 
   2  -3  12      543.22      533.87     12.44 o 
   3  -3  12      780.18      796.72     15.13 o 
   4  -3  12      405.82      394.81     11.04 o 
  -2  -2  12        6.49        6.90      3.03 o 
  -1  -2  12       39.70       48.02      4.82 o 
   0  -2  12       79.50       75.22      5.23 o 
   1  -2  12        7.18        6.64      2.54 o 
   2  -2  12      259.49      240.02      8.50 o 
   3  -2  12        7.48       11.53      3.03 o 
   4  -2  12       12.90        9.90      2.84 o 
   5  -2  12        2.75        2.43      2.69 o 
  -2  -1  12        8.54        6.71      2.73 o 
  -1  -1  12      212.74      219.88      8.15 o 
   0  -1  12      220.68      225.80      8.23 o 
   1  -1  12       24.72       23.67      3.38 o 
   2  -1  12      105.28      112.08      5.92 o 
   3  -1  12      148.63      161.39      7.09 o 
   4  -1  12       15.89       18.17      3.38 o 
   5  -1  12       21.38       24.23      2.61 o 
  -2   0  12       54.29       56.63      4.82 o 
  -1   0  12      315.07      325.29      9.63 o 
   0   0  12       95.85       96.15      5.69 o 
   1   0  12      201.73      201.22      7.62 o 
   2   0  12      359.71      357.79      9.75 o 
   3   0  12      744.55      726.89     13.81 o 
   4   0  12      568.17      569.64     25.96 o 
   5   0  12       89.90      100.05     10.90 o 
   6   0  12      131.38      141.24      8.59 o 
  -3   1  12       80.85      103.21      6.52 o 
  -2   1  12       97.96       94.37      5.96 o 
  -1   1  12       31.39       33.80      3.91 o 
   0   1  12       30.17       34.33      3.98 o 
   1   1  12       18.65       19.23      3.00 o 
   2   1  12        0.78        2.31      2.28 o 
   3   1  12       23.94       23.82      2.36 o 
   4   1  12        1.36        0.75      1.55 o 
   5   1  12      282.77      283.13      6.38 o 
   6   1  12       71.39       72.25      8.63 o 
  -3   2  12      280.12      321.31     10.20 o 
  -2   2  12       18.30       16.08      3.11 o 
  -1   2  12        2.95        1.63      2.16 o 
   0   2  12       29.01       24.12      3.38 o 
   1   2  12      170.58      151.27      6.56 o 
   2   2  12       31.01       26.76      2.30 o 
   3   2  12        8.52        9.35      1.89 o 
   4   2  12       78.24       74.12      3.55 o 
   5   2  12        5.51        4.06      1.81 o 
   6   2  12        0.64        3.02      1.85 o 
  -3   3  12      673.55      691.62     14.15 o 
  -2   3  12      828.75      905.96     15.55 o 
  -1   3  12     1045.99     1084.80     16.54 o 
   0   3  12      939.51      920.07     14.87 o 
   1   3  12      809.05      785.65     13.65 o 
   2   3  12      305.97      293.19     11.66 o 
   3   3  12      133.62      137.06     14.05 o 
   4   3  12      380.01      376.22     15.42 o 
   5   3  12      181.69      182.08      5.27 o 
   6   3  12       54.72       52.41      3.43 o 
  -2   4  12        7.09        8.42      2.84 o 
  -1   4  12      113.84       95.89      5.58 o 
   0   4  12       96.54       93.91      5.16 o 
   1   4  12      241.93      222.94     10.28 o 
   2   4  12       89.58       92.89      3.76 o 
   3   4  12      620.97      619.52     44.04 o 
   4   4  12      641.15      626.76     27.23 o 
   5   4  12      402.88      390.57      9.37 o 
   6   4  12      116.54      119.61      7.21 o 
  -2   5  12       11.75       11.45      2.92 o 
  -1   5  12      107.74      117.39      5.92 o 
   0   5  12      112.65      112.29      4.02 o 
   1   5  12        4.97        6.66      1.66 o 
   2   5  12        4.58        3.40      1.67 o 
   3   5  12        5.99        6.23      1.81 o 
   4   5  12      126.21      128.09      4.44 o 
   5   5  12       36.26       32.50      2.92 o 
   6   5  12        3.61        2.57      1.75 o 
  -1   6  12      169.86      172.13      7.09 o 
   0   6  12      204.71      200.69      7.47 o 
   1   6  12      225.53      218.22      5.32 o 
   2   6  12       26.99       26.32      2.34 o 
   3   6  12       14.41       14.18      2.04 o 
   4   6  12       46.72       48.98      3.23 o 
   5   6  12      158.53      160.88      5.07 o 
   6   6  12       57.26       62.37      6.03 o 
  -1   7  12       35.23       28.18      3.64 o 
   0   7  12      222.14      240.78      8.42 o 
   1   7  12      320.19      295.63      8.99 o 
   2   7  12      252.59      236.49      8.19 o 
   3   7  12      302.87      265.10      5.86 o 
   4   7  12      170.57      172.54     15.08 o 
   5   7  12     1071.73     1041.97     18.51 o 
   6   7  12      467.02      487.13     12.31 o 
   0   8  12       71.37       72.18      5.61 o 
   1   8  12        0.95        0.80      2.58 o 
   2   8  12       70.85       68.08      5.20 o 
   3   8  12       41.52       35.01      4.32 o 
   4   8  12      118.95       99.30      6.52 o 
   5   8  12      134.05      134.99      7.55 o 
   1   9  12       18.51       17.45      3.45 o 
   2   9  12        9.64        3.41      2.92 o 
   3   9  12        1.56        4.13      3.07 o 
   4   9  12       13.92       10.70      3.30 o 
   1  -2  13      348.72      330.83     10.28 o 
   2  -2  13      409.22      394.36     11.15 o 
   0  -1  13        5.17        8.38      3.11 o 
   1  -1  13       96.01       97.94      5.96 o 
   2  -1  13      195.50      196.78      7.97 o 
   3  -1  13      366.75      367.73     10.81 o 
   4  -1  13      299.71      272.15      9.52 o 
  -1   0  13       10.59       12.90      3.19 o 
   0   0  13        7.94        8.12      3.00 o 
   1   0  13      102.96      112.08      6.37 o 
   2   0  13      145.18      147.43      6.90 o 
   3   0  13      106.01      105.10      6.03 o 
   4   0  13      233.90      233.76      8.80 o 
  -1   1  13      203.12      196.74      8.04 o 
   0   1  13       83.41       79.16      5.58 o 
   1   1  13      164.47      162.45      7.13 o 
   2   1  13      290.16      302.80      9.41 o 
   3   1  13        5.71        3.30      2.66 o 
   4   1  13        2.50        2.81      2.09 o 
   5   1  13       70.80       68.34      3.87 o 
  -1   2  13       98.35      104.27      6.07 o 
   0   2  13      330.75      340.88      9.94 o 
   1   2  13      209.43      223.52      8.08 o 
   2   2  13      142.95      143.91      6.83 o 
   3   2  13      282.87      286.49      9.22 o 
   4   2  13      525.11      515.19     12.80 o 
   5   2  13      636.98      654.97     32.35 o 
  -1   3  13       71.24       83.10      5.80 o 
   0   3  13        0.44        0.42      2.12 o 
   1   3  13        8.89       10.58      2.92 o 
   2   3  13        7.15        8.88      2.84 o 
   3   3  13       29.30       26.06      2.57 o 
   4   3  13       38.82       35.83      2.96 o 
   5   3  13        8.33        7.55      1.99 o 
  -1   4  13      339.28      387.11     10.54 o 
   0   4  13      123.21      121.76      6.37 o 
   1   4  13       23.13       22.45      3.41 o 
   2   4  13       80.10       70.53      3.66 o 
   3   4  13      159.21      149.58      4.69 o 
   4   4  13        4.83        3.92      1.92 o 
   5   4  13       16.46       15.39      2.34 o 
  -1   5  13      492.84      511.75     11.95 o 
   0   5  13      681.80      737.47     13.92 o 
   1   5  13      677.39      663.80     16.80 o 
   2   5  13      556.00      514.76     12.55 o 
   3   5  13      199.78      198.46      5.43 o 
   4   5  13      393.16      379.82     13.67 o 
   5   5  13       25.50       28.23      2.85 o 
   0   6  13       15.83       22.80      3.68 o 
   1   6  13        5.43       10.10      2.04 o 
   2   6  13        6.09        3.78      2.05 o 
   3   6  13       11.84       11.48      2.05 o 
   4   6  13       44.99       47.55      3.31 o 
   5   6  13      299.15      302.64      6.95 o 
   1   7  13      211.37      212.75      8.31 o 
   2   7  13      111.31      112.20      6.30 o 
   3   7  13       22.26       26.40      2.64 o 
   4   7  13        0.83        2.88      1.81 o 
   3   8  13       95.73       90.84      6.33 o 
   2   1  14       11.09       14.91      3.49 o 
   1   2  14       58.04       62.70      5.12 o 
   2   2  14        2.51        1.82      2.66 o 
   3   2  14       34.07       42.63      4.78 o 
   1   3  14      130.89      120.50      6.68 o 
   2   3  14      151.30      158.70      7.43 o 
   3   3  14      354.12      369.63     10.85 o 
   1   4  14       66.21       64.37      5.08 o 
   2   4  14      191.60      205.77      8.23 o 
   3   4  14      202.98      204.29      5.75 o 
   2   5  14       29.76       29.37      5.67 o 
   3   5  14       22.44       24.20      2.64 o 
                                                 
